# Supplementary material for: T-Cell Receptor and Immune Gene Expression Pharmacodynamics for Durvalumab Alone and with Tremelimumab or Bevacizumab in Unresectable Hepatocellular Carcinoma
Source: Clin Cancer Res. 2025 Dec 8;32(4):694–704. doi: 10.1158/1078-0432.CCR-25-1592 (PMC13056246; doi:10.1158/1078-0432.CCR-25-1592)
Supplement: Supplementary Table S6 [file ccr-25-1592_supplementary_table_s6_suppst_6.xlsx]

## Sheet: S22_Differential_Expression_per
	Durvalumab plus bevacizumab			Durvalumab monotherapy			T75+D			STRIDE			Tremelimumab monotherapy
Gene	log2FoldChange	pvalue	padj	log2FoldChange	pvalue	padj	log2FoldChange	pvalue	padj	log2FoldChange	pvalue	padj	log2FoldChange	pvalue	padj
A1BG	-0.195202	0.165486	0.519892	-0.000136937	0.999116	0.999993	0.0166627	0.918788	0.980823	0.0398155	0.757097	0.952312	0.0240092	0.853074	0.952503
A1BG-AS1	0.111276	0.347785	NA	-0.0172496	0.807081	0.999993	0.110148	0.270035	0.714184	0.0287659	0.735933	0.948683	0.0823803	0.380133	0.715684
A1CF	0.190444	0.947957	NA	0.12701	0.931882	0.999993	0.403642	0.886377	NA	-0.156309	0.957263	NA	0.478412	0.822685	NA
A2M	-0.0194383	0.939415	NA	0.510556	0.0836957	0.999993	0.0993973	0.76695	NA	-0.584853	0.0461793	0.426842	-0.340637	0.37473	0.711585
A2M-AS1	0.0286152	0.754045	0.905146	0.00670845	0.940659	0.999993	-0.295295	0.01872	0.276481	0.0146402	0.885874	0.982431	-0.00586846	0.967286	0.990642
A2ML1	0.195274	0.222961	NA	0.162717	0.220357	0.999993	-0.0203607	0.927373	0.98288	-0.0744722	0.572396	0.901959	0.44242	0.0186637	0.151478
A2ML1-AS1	NA	NA	NA	0.0422031	0.988477	0.999993	-0.252753	0.931334	NA	0.167528	0.954292	NA	-0.363002	0.901855	NA
A2ML1-AS2	0.441757	0.879482	NA	0.437896	0.880925	0.999993	0.619181	0.832837	NA	NA	NA	NA	NA	NA	NA
A2MP1	0.0897307	0.975485	NA	0.289404	0.921042	0.999993	0.461893	0.874584	NA	0.30426	0.91709	NA	-0.248923	0.932514	NA
A3GALT2	-0.330573	0.542714	NA	-0.204515	0.709244	0.999993	0.701346	0.307758	NA	-0.0966518	0.860571	NA	0.325477	0.640538	NA
A4GALT	0.158569	0.328995	NA	-0.0504923	0.733673	0.999993	0.0259641	0.888877	0.976752	-0.0324127	0.829563	0.971226	0.176906	0.323596	0.672631
A4GNT	0.07084	0.980645	NA	-0.110938	0.969731	0.999993	NA	NA	NA	NA	NA	NA	NA	NA	NA
AAAS	0.1211	0.200314	0.556768	-0.0918208	0.050854	0.999993	0.0306622	0.636885	0.90998	-0.00556551	0.917951	0.98692	-0.188693	0.0196787	0.155704
AACS	0.136326	0.0245139	0.303278	-0.00398345	0.937021	0.999993	0.0221061	0.805916	0.960044	-0.0395226	0.499344	0.873108	0.104958	0.17665	0.521012
AACSP1	-0.30027	0.918049	NA	-0.100742	0.93157	0.999993	0.442112	0.853757	NA	0.353477	0.800641	NA	-0.044077	0.970439	NA
AADACL2	-0.164547	0.955103	NA	0.488712	0.867125	0.999993	NA	NA	NA	0.153752	0.958008	NA	-0.0216497	0.994127	NA
AADACL2-AS1	0.0916687	0.705367	NA	-0.303345	0.364609	0.999993	0.628107	0.177384	NA	0.16769	0.633025	0.922469	-0.116239	0.816837	NA
AADACL3	0.106063	0.971044	NA	-0.0814704	0.977721	0.999993	NA	NA	NA	-0.31689	0.913508	NA	-0.0164096	0.995548	NA
AADACP1	NA	NA	NA	-0.408851	0.888764	0.999993	NA	NA	NA	0.573868	0.84432	NA	NA	NA	NA
AADAT	-0.293538	0.889635	NA	-0.0110798	0.996975	0.999993	-0.237465	0.935482	NA	-0.0381235	0.989596	NA	-0.0197595	0.994651	NA
AAGAB	-0.0160343	0.741909	0.900028	0.0411584	0.414054	0.999993	0.0199305	0.750403	0.943148	0.0372988	0.478021	0.864038	-0.0816939	0.171333	0.512231
AAK1	0.0635129	0.309811	0.646547	-0.0122459	0.787452	0.999993	-0.0818763	0.31199	0.747153	0.0331851	0.566196	0.899279	0.180844	0.00900313	0.0964975
AAMDC	-0.0459926	0.375946	0.690597	-0.0577179	0.446674	0.999993	-0.0331114	0.754833	0.944146	-0.0619802	0.328802	0.789085	0.0620272	0.492152	0.789753
AAMP	-0.0807394	0.198009	0.554341	-0.067226	0.281126	0.999993	0.0513992	0.423647	0.820584	0.107624	0.116111	0.584004	-0.0383824	0.609382	0.854451
AANAT	0.0976758	0.973322	NA	-0.277395	0.924361	0.999993	0.125582	0.965762	NA	0.78347	0.788312	NA	-0.131017	0.964427	NA
AAR2	-0.0102591	0.849807	0.945966	-0.107437	0.0110505	0.948558	0.124732	0.0517817	0.403736	-0.0207842	0.72056	0.945933	-0.00227662	0.97875	0.993813
AARD	0.129446	0.229641	NA	0.0276319	0.840513	0.999993	-0.0203159	0.913787	0.980823	0.158815	0.267959	0.748278	0.51435	0.0038202	0.0570109
AARS1	0.0466077	0.438934	0.732411	-0.138551	0.075962	0.999993	0.0246217	0.779077	0.95285	0.0090342	0.897263	0.984603	0.189367	0.0120928	0.115664
AARS2	-0.0448702	0.387633	0.700483	-0.024421	0.666326	0.999993	-0.0456979	0.288521	0.730324	0.000610775	0.989341	0.998701	0.0216483	0.752153	0.915011
AARSD1	-0.115389	0.11863	0.464552	-0.144831	0.0719142	0.999993	-0.0193454	0.812108	0.960574	0.0115898	0.891292	0.983478	-0.00426024	0.957315	0.987002
AARSD1P1	0.180997	0.923006	NA	0.00683258	0.998134	0.999993	-0.00281881	0.999233	NA	-0.460786	0.874515	NA	-0.356922	0.903368	NA
AASDH	-0.0166106	0.652708	0.859578	0.0706084	0.24121	0.999993	-0.0797164	0.114305	0.537044	-0.04245	0.439687	0.847485	0.0146985	0.86709	0.957077
AASDHPPT	-0.0777079	0.0757378	0.420971	-0.109713	0.0239672	0.959436	-0.0793994	0.1219	0.547483	0.0633642	0.11665	0.585529	0.041021	0.372889	0.710561
AASS	0.0427351	0.594812	0.829323	-0.110696	0.245602	0.999993	0.125155	0.37638	0.795066	-0.0102388	0.907673	0.985635	0.122756	0.336162	0.683306
AATBC	-0.0695743	0.319258	0.654275	0.00929162	0.920843	0.999993	-0.11329	0.149703	0.583131	-0.207651	0.0439307	0.419154	-0.464544	0.0004102	0.0136883
AATF	-0.0543562	0.24522	0.593275	-0.0461078	0.312373	0.999993	0.0605566	0.3255	0.756598	-0.0362515	0.403277	0.831458	0.106923	0.0973757	0.390361
AATK	0.00225894	0.982811	0.993026	-0.0596096	0.558608	0.999993	0.0174679	0.862307	0.972333	-0.272179	0.00148165	0.0803604	-0.192022	0.128805	0.449541
ABALON	-0.015739	0.862684	NA	-0.183773	0.314304	0.999993	0.247455	0.187955	0.63087	0.253625	0.102265	0.562913	-0.246258	0.323251	0.672459
ABAT	0.0381535	0.514664	0.781505	-0.0860961	0.123814	0.999993	0.0228181	0.723962	0.937207	-0.11378	0.0412993	0.410769	-0.0828999	0.256993	0.612694
ABCA1	0.00514017	0.938808	0.978068	0.0765471	0.301091	0.999993	0.0200111	0.820113	0.961296	-0.0917261	0.194101	0.676173	-0.178501	0.167409	0.506542
ABCA10	-0.0857889	0.539071	NA	-0.10727	0.521899	0.999993	-0.124256	0.553527	0.881471	-0.198661	0.182156	0.663805	0.373566	0.0833976	0.35974
ABCA11P	-0.109676	0.1027	NA	0.0737054	0.513351	0.999993	-0.173888	0.060679	0.429144	-0.0662102	0.496172	0.872077	-0.231096	0.0324066	0.213812
ABCA12	0.333838	0.908891	NA	-0.242408	0.933902	0.999993	NA	NA	NA	0.14571	0.960185	NA	-0.356752	0.903572	NA
ABCA13	0.0405955	0.720702	0.88903	0.0391599	0.754545	0.999993	0.395663	0.00431854	0.155154	-0.0166159	0.899396	0.985227	0.0534372	0.775363	0.924984
ABCA15P	0.0302746	0.617336	NA	-0.0274786	0.737534	0.999993	-0.034712	0.765838	0.94784	-0.112116	0.220139	0.703055	-0.0159145	0.908265	0.973675
ABCA17P	-0.350394	0.291072	NA	-0.366191	0.468276	0.999993	0.442166	0.390454	NA	-0.325281	0.427921	0.842268	1.21954	0.0248617	NA
ABCA2	0.04107	0.697426	0.879405	-0.00489699	0.971029	0.999993	0.253556	0.0772181	0.470144	0.0606565	0.535878	0.88723	0.114662	0.327332	0.676384
ABCA3	-0.18495	0.209681	NA	-0.153825	0.258194	0.999993	0.301455	0.0408145	0.370915	-0.167864	0.161064	0.641737	-0.176493	0.300073	0.650114
ABCA3P1	0.285436	0.922161	NA	0.245473	0.933096	0.999993	NA	NA	NA	NA	NA	NA	NA	NA	NA
ABCA4	-0.249623	0.854228	NA	0.080485	0.935838	0.999993	0.0771268	0.940543	NA	-0.878251	0.763285	NA	0.854777	0.770704	NA
ABCA5	-0.0237291	0.637238	0.850241	0.0374142	0.511739	0.999993	-0.187473	0.0086047	0.203888	0.0343934	0.617692	0.918339	0.0419298	0.619933	0.85851
ABCA6	0.0592075	0.656749	NA	0.0170852	0.905822	0.999993	-0.185909	0.329401	0.76073	-0.272137	0.0105532	0.239691	-0.0399038	0.820986	0.940838
ABCA7	0.0435548	0.452546	0.741739	-0.0450732	0.585186	0.999993	0.145694	0.202988	0.652122	-0.0208651	0.770339	0.955679	-0.0183874	0.84678	0.950497
ABCA8	-0.0358545	0.780046	NA	-0.106358	0.31573	0.999993	-0.0131585	0.928482	0.982993	-0.131329	0.19636	0.679515	0.0817653	0.620122	0.858634
ABCA9	0.0957797	0.271499	NA	0.108847	0.204135	0.999993	-0.260329	0.0207667	0.286206	0.010356	0.900723	0.985227	-0.00993377	0.932268	0.980129
ABCA9-AS1	NA	NA	NA	-0.228374	0.937743	0.999993	-0.126879	0.965501	NA	NA	NA	NA	0.333957	0.90975	NA
ABCB1	-0.0710242	0.438851	0.732375	0.173557	0.0615447	0.999993	5.32475e-05	0.999553	0.999719	-0.228379	0.0515021	0.441705	-0.231124	0.14835	0.478414
ABCB10	0.134402	0.0653948	0.399935	0.038687	0.707462	0.999993	-0.0061945	0.946112	0.988397	-0.0640134	0.474139	0.8625	-0.309066	0.0104938	0.105585
ABCB10P1	-0.0837998	0.977111	NA	0.19207	0.947549	0.999993	NA	NA	NA	-0.158698	0.95668	NA	-0.175943	0.952289	NA
ABCB10P3	0.192872	0.947371	NA	-0.0094323	0.997425	0.999993	0.0817553	0.977754	NA	NA	NA	NA	NA	NA	NA
ABCB10P4	-0.169831	0.953647	NA	NA	NA	NA	NA	NA	NA	NA	NA	NA	0.185875	0.949694	NA
ABCB11	0.0268648	0.740165	0.899458	-0.0429605	0.650628	0.999993	-0.056948	0.652465	0.914329	0.0149543	0.859092	0.977592	0.157958	0.142975	0.470634
ABCB4	0.0823186	0.476594	0.756848	-0.0502927	0.700221	0.999993	-0.395277	0.0115264	0.229336	0.15792	0.25179	0.734828	-0.160582	0.283046	0.636022
ABCB5	0.0623949	0.369759	NA	0.100319	0.273492	0.999993	-0.0367602	0.771056	0.950357	-0.00901217	0.899994	0.985227	-0.0117352	0.912383	0.974977
ABCB6	0.0898277	0.39984	0.707699	0.00824314	0.939426	0.999993	0.0762967	0.52441	0.868561	-0.193914	0.0737077	0.500293	-0.316639	0.0765056	0.344756
ABCB7	0.0111749	0.801661	0.927503	-0.00734887	0.888503	0.999993	0.0185703	0.771755	0.950658	0.0318403	0.461377	0.855764	0.0554471	0.303928	0.653776
ABCB8	0.064295	0.331815	0.66247	0.0621424	0.407607	0.999993	0.0683827	0.449965	0.833274	-0.00632817	0.916471	0.986128	0.0614268	0.456571	0.766416
ABCB9	0.0637531	0.344653	0.669499	0.0317833	0.623905	0.999993	-0.0229155	0.760606	0.945356	0.00480696	0.930091	0.988988	0.0222845	0.762192	0.919661
ABCC1	0.134658	0.107354	0.452457	-0.0246351	0.655179	0.999993	0.0544366	0.432395	0.82364	0.149406	0.00670641	0.183244	0.255227	0.00339041	0.0530467
ABCC10	0.0804525	0.138528	0.489314	0.0129291	0.816929	0.999993	-0.112431	0.199736	0.646944	-0.0553611	0.357303	0.803787	0.0171045	0.818127	0.939903
ABCC11	-0.488135	0.287543	NA	-0.364409	0.43563	0.999993	-0.244207	0.599565	NA	-0.635431	0.163148	0.643691	-0.721981	0.263247	NA
ABCC12	-0.177204	0.951639	NA	-0.597457	0.837894	0.999993	NA	NA	NA	0.0118862	0.996751	NA	-0.191585	0.948	NA
ABCC13	0.297575	0.0110452	0.257744	0.109131	0.524274	0.999993	-0.0682004	0.711819	0.933672	-0.302467	0.112678	0.58007	-0.890363	2.2303e-06	0.000333672
ABCC2	-0.0143424	0.861295	0.9515	0.113156	0.217731	0.999993	0.0648312	0.474001	0.84524	0.054626	0.593975	0.910958	-0.162449	0.248506	0.60453
ABCC3	0.228421	0.000435313	0.104466	-0.0307331	0.780394	0.999993	-0.140116	0.246841	0.693078	-0.150845	0.101975	0.562516	-0.0942599	0.421175	0.741768
ABCC4	0.252189	0.00151434	0.126927	0.0974878	0.410267	0.999993	-0.0960459	0.375785	0.794685	-0.204635	0.0371735	0.397798	-0.334722	0.00807325	0.0898012
ABCC5	0.0284269	0.537732	0.794026	0.0127325	0.821688	0.999993	-0.132582	0.0203122	0.28498	-0.125397	0.0739732	0.500293	-0.25524	0.000516452	0.0159579
ABCC6	-0.261056	0.00386578	NA	-0.0281083	0.736385	0.999993	-0.0182245	0.866987	0.973249	-0.10887	0.20054	0.683648	-0.230445	0.0781923	0.34894
ABCC6P1	1.06512	0.145204	NA	0.0599954	0.94269	0.999993	0.534731	0.452914	NA	-0.440204	0.380716	0.818364	-0.152225	0.861019	NA
ABCC6P2	NA	NA	NA	-0.00320981	0.999124	0.999993	NA	NA	NA	NA	NA	NA	NA	NA	NA
ABCC8	-0.951241	0.0101171	NA	-0.111651	0.863114	0.999993	-0.250678	0.746512	NA	-0.477579	0.655259	NA	0.582825	0.488258	NA
ABCC9	0.0474597	0.434867	0.729717	0.066692	0.259247	0.999993	-0.115321	0.124183	0.54947	0.0365857	0.536419	0.887748	0.00769303	0.921901	0.977429
ABCD1	0.107656	0.158606	0.511737	-0.0547529	0.459292	0.999993	0.215623	0.016872	0.265503	0.00357571	0.95335	0.992053	0.019418	0.854697	0.953318
ABCD1P5	0.277069	0.924435	NA	0.346064	0.905788	0.999993	0.252908	0.931269	NA	-0.322457	0.912138	NA	NA	NA	NA
ABCD2	-0.140196	0.0194665	0.285548	0.00692045	0.923402	0.999993	-0.0150393	0.835327	0.964426	0.118881	0.129123	0.604545	0.250794	0.0311969	0.209008
ABCD3	-0.0324251	0.408859	0.713377	-0.0285323	0.586204	0.999993	0.0136688	0.806335	0.960262	-0.0248752	0.600151	0.913569	-0.00346711	0.948561	0.983926
ABCD4	-0.0335014	0.573992	0.816131	0.073716	0.227251	0.999993	-0.0481576	0.565465	0.886006	0.117157	0.0248565	0.344306	0.109374	0.174776	0.518118
ABCE1	-0.0955266	0.0825162	0.429742	0.0503028	0.460058	0.999993	-0.0228148	0.777494	0.952328	0.000698405	0.991581	0.998701	0.0363529	0.690066	0.890066
ABCF1	0.0125412	0.820484	0.935479	-0.088393	0.0860144	0.999993	0.00476777	0.942564	0.987384	-0.00418472	0.917284	0.986522	0.0454599	0.471645	0.776332
ABCF2	0.134996	0.281401	0.62109	-0.04664	0.439273	0.999993	0.0108042	0.90399	0.978758	0.0379817	0.558748	0.896161	0.06224	0.532054	0.812933
ABCF2-H2BK1	0.0220958	0.849403	0.945966	0.0324127	0.59931	0.999993	-0.0683694	0.481449	0.849	-0.0298605	0.653598	0.929323	-0.102445	0.151145	0.48223
ABCF2P1	NA	NA	NA	-0.0307795	0.991602	0.999993	NA	NA	NA	0.292414	0.920293	NA	NA	NA	NA
ABCF3	-0.0486324	0.396615	0.706271	-0.0720259	0.222945	0.999993	0.00303938	0.969509	0.9931	-0.0283831	0.557155	0.895523	0.0337943	0.596617	0.847864
ABCG1	0.00700213	0.901083	0.965852	-0.0643842	0.324525	0.999993	-0.0035229	0.968517	0.992869	-0.141415	0.0275849	0.35587	-0.155802	0.24847	0.604524
ABCG2	0.229843	0.0641735	0.39717	0.167897	0.3285	0.999993	-0.0506808	0.785276	0.953713	-0.285706	0.0741105	0.500409	-0.636135	0.0034297	0.0534955
ABCG4	0.44688	0.878471	NA	0.149168	0.9593	0.999993	-0.125668	0.965809	NA	-0.21263	0.941972	NA	0.322538	0.912785	NA
ABCG5	-0.0421253	0.938507	NA	0.00637368	0.993361	0.999993	-0.305653	0.824923	NA	0.260912	0.695192	NA	-0.319011	0.846114	NA
ABCG8	0.0598854	0.627805	NA	-0.017264	0.872791	0.999993	-0.133531	0.369674	0.790934	0.111084	0.266193	0.747493	0.214823	0.126131	0.446193
ABHD1	0.0981499	0.332748	NA	0.0346088	0.755318	0.999993	-0.0330923	0.797682	0.957762	-0.0352124	0.758678	0.952766	0.039423	0.783385	0.927764
ABHD10	-0.159676	0.0062988	0.222948	0.0523956	0.418282	0.999993	0.0540134	0.422745	0.820584	0.104455	0.120223	0.591145	-0.146854	0.050517	0.275161
ABHD11	-0.0682896	0.182258	0.540097	0.0171997	0.792628	0.999993	-0.014845	0.857735	0.970385	-0.0820486	0.180522	0.662335	0.0090402	0.905733	0.972244
ABHD12	0.010006	0.903964	0.966488	0.00714029	0.897828	0.999993	0.144664	0.0178894	0.271542	0.0372559	0.478233	0.864187	-0.0305667	0.641013	0.868418
ABHD12B	-0.107211	0.513012	NA	0.0357572	0.738223	0.999993	-0.0974918	0.470473	0.843531	-0.13864	0.313003	0.779496	0.069051	0.737351	0.90862
ABHD13	-0.106705	0.114402	0.458208	0.0996429	0.118428	0.999993	-0.0341111	0.652869	0.91439	0.041595	0.441572	0.847852	-0.0704107	0.388884	0.721318
ABHD14A	-0.150432	0.0500425	0.372033	0.083063	0.317187	0.999993	-0.0181394	0.844034	0.96693	0.0841573	0.277545	0.757787	0.123516	0.285623	0.63802
ABHD14A-ACY1	0.759	0.00242495	NA	0.546955	0.0403313	0.994132	0.646863	0.0816483	0.481647	0.0364367	0.882899	0.982007	-0.316164	0.339245	0.686019
ABHD14B	-0.00545125	0.93521	0.977575	-0.10473	0.0531466	0.999993	0.0364985	0.651795	0.914231	-0.0929635	0.113553	0.581168	0.000736519	0.992825	0.99808
ABHD15	0.00804707	0.85415	0.94766	-0.066692	0.176019	0.999993	-0.0125417	0.837888	0.965174	0.00990814	0.824455	0.970014	0.0725967	0.133288	0.455223
ABHD16A	0.0117651	0.776644	0.915778	0.0375155	0.403957	0.999993	0.0869084	0.119402	0.54404	-0.0373865	0.420434	0.839729	-0.0659808	0.488555	0.787345
ABHD16B	-0.0907115	0.975206	NA	0.355082	0.903336	0.999993	-0.167944	0.954335	NA	-0.379515	0.896582	NA	-0.0572728	0.984495	NA
ABHD17A	-0.130465	0.112585	0.457814	0.0274773	0.754845	0.999993	0.369122	0.000897011	0.0793149	0.0927104	0.156221	0.635193	0.0120857	0.921308	0.977429
ABHD17AP3	-0.0595165	0.90322	NA	-0.00452697	0.997656	0.999993	0.310686	0.860418	NA	-0.233842	0.78418	NA	-0.850189	0.772696	NA
ABHD17AP4	-0.0104767	0.987077	NA	0.194191	0.852722	0.999993	0.554649	0.71985	NA	-0.400966	0.779812	NA	-0.539951	0.849774	NA
ABHD17AP5	-0.0920534	0.537492	NA	-0.0378962	0.85357	0.999993	0.141036	0.570624	NA	-0.125864	0.527646	0.883469	-0.30585	0.245447	0.601325
ABHD17AP6	-0.726911	0.0238104	NA	0.280868	0.537456	0.999993	-0.513638	0.328531	NA	0.473645	0.274419	0.753826	0.366641	0.640748	NA
ABHD17B	0.010186	0.76482	0.910856	-0.0323529	0.376696	0.999993	0.0186572	0.703584	0.931539	0.0573794	0.126188	0.600749	-0.0309944	0.635558	0.866239
ABHD17C	-0.0827681	0.368092	NA	-0.127391	0.18956	0.999993	0.0106879	0.916175	0.980823	-0.154753	0.0710895	0.494076	0.0165238	0.891317	0.967345
ABHD18	-0.00180593	0.965533	0.986378	0.116756	0.0349918	0.988204	-0.0109747	0.872222	0.974631	0.0134523	0.789992	0.960856	-0.0259253	0.703782	0.89629
ABHD2	0.099272	0.0553384	0.378296	-0.00669355	0.920788	0.999993	-0.00530315	0.939027	0.986472	-0.0763546	0.212164	0.694852	-0.0714778	0.454779	0.765046
ABHD3	0.0219423	0.698744	0.879904	0.14091	0.00188213	0.659255	-0.0397506	0.434738	0.825232	0.00111153	0.983656	0.998249	-0.0800162	0.259699	0.615008
ABHD4	0.0370091	0.578674	0.819584	-0.0545678	0.43896	0.999993	-0.0342676	0.618336	0.902882	-0.111086	0.0847857	0.530497	-0.22496	0.0119258	0.114759
ABHD5	0.0821651	0.209286	0.566484	0.0462484	0.566809	0.999993	-0.199849	0.0031588	0.137117	-0.152949	0.0416997	0.411223	-0.301354	3.79042e-05	0.00282363
ABHD6	-0.0504022	0.403241	0.709248	-0.0532361	0.415115	0.999993	0.0380837	0.571813	0.887455	-0.0307965	0.695	0.939569	-0.10606	0.121402	0.438833
ABHD8	-0.0934286	0.243458	NA	-0.0913866	0.325007	0.999993	0.276955	0.00869927	0.204188	0.0404447	0.607194	0.915571	-0.172422	0.114535	0.425724
ABI1	-0.00665784	0.875689	0.95719	0.0225189	0.629727	0.999993	-0.111387	0.0788316	0.473808	0.00857516	0.836396	0.972515	-0.0336187	0.383364	0.717977
ABI1P1	-0.0925951	0.97472	NA	0.0459526	0.98746	0.999993	NA	NA	NA	0.0707451	0.980683	NA	-0.14466	0.960833	NA
ABI2	0.0797376	0.119475	0.466083	-0.0711503	0.23589	0.999993	-0.0293	0.666482	0.918551	-0.108118	0.203524	0.687558	-0.033638	0.734474	0.907378
ABI3	0.0917536	0.247534	0.595103	-0.0731285	0.303212	0.999993	0.175259	0.0188348	0.276481	-0.0191425	0.798751	0.962221	-0.085571	0.301783	0.651583
ABI3BP	-0.124646	0.238535	NA	-0.036727	0.810891	0.999993	-0.126023	0.477071	0.847269	0.233763	0.166844	0.648408	0.615499	0.000123977	0.00628744
ABITRAM	-0.109434	0.101831	0.445723	0.0368237	0.503035	0.999993	-0.0100497	0.89089	0.976752	0.0363509	0.509085	0.877966	-0.147436	0.0733646	0.335999
ABITRAMP1	0.297142	0.918943	NA	-0.285127	0.922257	0.999993	NA	NA	NA	NA	NA	NA	NA	NA	NA
ABL1	-0.181274	0.211737	0.568317	-0.159777	0.185442	0.999993	0.15907	0.200169	0.647224	-0.221317	0.0262972	0.349083	0.217259	0.0988946	0.393409
ABL2	0.0149709	0.713063	0.885202	-0.0152258	0.711334	0.999993	0.00662404	0.926149	0.982516	-0.0675985	0.0614067	0.47099	-0.0111537	0.841951	0.948781
ABLIM1	-0.0131369	0.796699	0.924257	-0.0549648	0.33787	0.999993	-0.0980357	0.0575071	0.420197	0.0518153	0.379625	0.8176	0.346529	0.00069305	0.0193614
ABLIM2	0.111235	0.511428	NA	0.00439383	0.97211	0.999993	0.00114281	0.99493	0.999347	-0.3479	0.00609346	0.176162	-0.124024	0.417194	0.739761
ABLIM3	0.15909	0.212237	0.568698	-0.0162948	0.897349	0.999993	-0.129028	0.196139	0.642218	-0.227728	0.0366223	0.396112	-0.0311608	0.840394	0.948039
ABO	0.225594	0.238177	NA	-0.318029	0.145489	0.999993	0.134364	0.682764	0.924439	-0.0787532	0.733087	0.947831	0.0189349	0.930272	0.979676
ABR	0.0576493	0.50723	0.776491	-0.0746408	0.190267	0.999993	0.0425852	0.481115	0.84877	-0.0916212	0.0462728	0.427112	-0.0285982	0.627664	0.862186
ABRA	-0.308331	0.915946	NA	0.230546	0.937102	0.999993	0.434105	0.882342	NA	NA	NA	NA	NA	NA	NA
ABRACL	-0.0776595	0.24377	0.592584	0.0264539	0.644159	0.999993	0.0583923	0.544573	0.877534	0.0535161	0.448511	0.851665	0.0228758	0.835606	0.94582
ABRAXAS1	-0.0836356	0.0677843	0.406015	0.0377753	0.338609	0.999993	-0.0401348	0.504666	0.857918	-0.0260176	0.619398	0.91862	-0.0343743	0.629491	0.862678
ABRAXAS1P2	-0.0423517	0.86566	NA	-0.130169	0.580249	0.999993	0.0171885	0.963995	NA	0.146159	0.566661	0.899279	-0.196211	0.543158	NA
ABRAXAS2	0.0508617	0.384456	0.697816	-0.0633041	0.171224	0.999993	0.0017784	0.978497	0.996249	-0.0392211	0.341915	0.796591	-0.0115553	0.810321	0.938388
ABT1	-0.0564239	0.229628	0.581727	-0.0037715	0.931824	0.999993	0.130933	0.035502	0.350797	0.00614944	0.894848	0.984121	0.0295199	0.691934	0.890629
ABT1P1	NA	NA	NA	-0.235925	0.935708	0.999993	NA	NA	NA	-0.131962	0.963988	NA	-0.0129687	0.996484	NA
ABTB1	0.201591	0.0050394	0.199885	0.00568226	0.952069	0.999993	0.0984498	0.205188	0.654834	-0.161741	0.0172946	0.29682	-0.233598	0.0771814	0.346381
ABTB2	0.0938894	0.493992	NA	-0.0847786	0.468772	0.999993	0.325687	0.0177212	0.270958	0.369782	0.0105129	0.239048	0.60228	0.000167764	0.00768428
ABTB3	0.0746838	0.365965	0.683138	-0.0926621	0.245568	0.999993	-0.211997	0.00663709	0.188234	-0.115043	0.153711	0.634071	-0.0222553	0.796444	0.93351
ACAA1	-0.0242744	0.60393	0.835353	-0.00676342	0.876057	0.999993	0.144774	0.00548154	0.171475	-0.0111976	0.781698	0.958603	-0.078984	0.280879	0.634692
ACAA2	-0.0563974	0.292422	0.631185	0.093599	0.0992843	0.999993	0.0441863	0.449378	0.832971	0.04359	0.488748	0.869897	0.0659158	0.3348	0.682177
ACAA2P1	0.214944	0.359728	NA	0.274872	0.225968	0.999993	0.220852	0.386585	NA	0.672025	0.0125071	0.258969	0.152976	0.613555	0.855015
ACACA	0.0964084	0.252487	0.597671	0.062404	0.480634	0.999993	-0.0252718	0.80364	0.959653	0.105762	0.192267	0.67372	0.267316	0.00601804	0.075501
ACACB	0.0872529	0.159763	0.511828	-0.0438485	0.429892	0.999993	-0.0710782	0.399882	0.811417	0.0517366	0.482884	0.867618	0.216229	0.0347591	0.222629
ACAD10	0.00483609	0.936198	0.978011	0.0963067	0.148133	0.999993	-0.018698	0.805791	0.959965	0.0192658	0.716156	0.945474	0.00164758	0.98305	0.995572
ACAD11	-0.0493949	0.469702	0.751944	0.0542772	0.403288	0.999993	-0.110525	0.205241	0.654834	0.0581314	0.429298	0.842924	0.0957945	0.32545	0.674455
ACAD8	-0.00658207	0.846144	0.944981	0.00738918	0.875766	0.999993	0.046104	0.522998	0.867601	0.102772	0.0266126	0.350825	0.0232212	0.616596	0.856868
ACAD9	-0.0105234	0.821355	0.935786	-0.0282802	0.63169	0.999993	0.0637783	0.278123	0.720818	-0.0263304	0.611565	0.91703	-0.0111273	0.839728	0.947554
ACADL	NA	NA	NA	NA	NA	NA	NA	NA	NA	-0.133522	0.963541	NA	NA	NA	NA
ACADM	-0.112814	0.0108461	0.257744	-0.0126213	0.814241	0.999993	-0.0354158	0.675532	0.922392	0.0677819	0.168564	0.649074	0.0283303	0.721697	0.90353
ACADS	0.0300043	0.692136	0.877066	-0.019691	0.819744	0.999993	0.32481	0.000885816	0.0793149	-0.0479544	0.562394	0.898053	-0.0832029	0.543762	0.820023
ACADSB	0.0122384	0.743134	0.900534	0.0144346	0.710295	0.999993	-0.0954783	0.115823	0.538007	0.00385738	0.919791	0.987824	0.044103	0.438095	0.753075
ACADVL	0.0143674	0.807409	0.929671	0.0842966	0.140222	0.999993	0.0724894	0.408878	0.815621	-0.000724881	0.989228	0.998701	-0.157175	0.0324827	0.213926
ACAN	-0.210293	0.247716	NA	-0.19667	0.549318	0.999993	-0.155674	0.643117	NA	0.0385891	0.89068	0.983478	-0.439798	0.202412	NA
ACAP1	0.00042226	0.992211	0.996816	-0.0338673	0.466977	0.999993	0.141672	0.00780864	0.198581	0.0519574	0.269356	0.748916	0.11466	0.0608165	0.305923
ACAP2	0.0385639	0.325857	0.658995	0.0233865	0.639893	0.999993	-0.128239	0.0288567	0.325283	-0.0560375	0.172215	0.652977	-0.0700815	0.143718	0.472298
ACAP2-IT1	0.0594252	0.487419	0.764416	0.126823	0.185734	0.999993	-0.122778	0.273294	0.717418	0.044422	0.601179	0.91402	-0.138898	0.150395	0.481786
ACAP3	-0.0431576	0.603934	0.835353	0.0303074	0.767772	0.999993	0.091821	0.326966	0.758081	0.0932892	0.201793	0.685105	-0.0362839	0.662416	0.876953
ACAT1	0.00600047	0.901486	0.965852	0.0508431	0.486976	0.999993	-0.0972617	0.215192	0.665862	0.160837	0.0355564	0.393253	0.212314	0.00899486	0.0964663
ACAT2	-0.0277163	0.708867	0.883689	0.0594272	0.430768	0.999993	0.0375585	0.738428	0.94001	0.173521	0.0869918	0.534605	0.207278	0.0644346	0.315031
ACBD3	-0.0949712	0.0393606	0.347782	-0.0400158	0.492013	0.999993	-0.0603611	0.436725	0.82685	0.0297627	0.44668	0.850125	0.0152349	0.825596	0.943051
ACBD3-AS1	NA	NA	NA	-0.512428	0.860865	0.999993	NA	NA	NA	NA	NA	NA	NA	NA	NA
ACBD4	0.0572511	0.398952	0.707699	-0.126977	0.0213086	0.95705	-0.0346202	0.661234	0.917514	0.0608754	0.164459	0.645191	-0.012668	0.845959	0.950372
ACBD5	-0.0650199	0.0381002	0.344626	0.0379745	0.293731	0.999993	0.0182401	0.687222	0.925183	0.00304627	0.911838	0.985962	0.0144134	0.738582	0.908826
ACBD6	-0.0945643	0.00448694	0.195068	0.00607867	0.873459	0.999993	0.0102164	0.872381	0.97468	0.0216575	0.576623	0.903724	0.0207119	0.633971	0.86561
ACBD7	0.0717242	0.302799	0.640729	-0.0573707	0.400271	0.999993	-0.0731146	0.484287	0.849742	-0.0660974	0.358466	0.803814	0.116451	0.260116	0.615525
ACCS	0.0607651	0.347777	0.671471	-0.0311908	0.629076	0.999993	-0.0217295	0.828764	0.963276	0.0937638	0.142945	0.621822	0.0436765	0.562275	0.830006
ACCSL	0.311939	0.135072	NA	-0.132513	0.576557	0.999993	-0.177999	0.515624	NA	-0.149863	0.539976	0.889068	-0.480181	0.131917	0.45375
ACD	0.209402	0.0571677	NA	-0.0158491	0.78704	0.999993	0.0621249	0.503663	0.8575	-0.0336909	0.50278	0.874306	-0.0803932	0.386904	0.72009
ACE	0.0146896	0.895022	NA	-0.180404	0.121084	0.999993	-0.0440653	0.763374	0.946223	0.00819994	0.95158	0.991676	0.0829206	0.517968	0.804436
ACE2	0.199104	0.945673	NA	NA	NA	NA	NA	NA	NA	-0.180139	0.950868	NA	NA	NA	NA
ACER1	-0.0638545	0.437027	NA	0.0365319	0.722265	0.999993	0.132925	0.324326	0.755535	-0.139617	0.158953	0.638928	-0.0779314	0.50595	0.798006
ACER2	0.0581223	0.476511	NA	-0.162082	0.172706	0.999993	-0.0936678	0.330543	0.761242	-0.339078	0.00020229	0.0220187	-0.0709342	0.539973	0.817588
ACER3	0.0179682	0.823018	0.936323	0.0754804	0.183635	0.999993	-0.0279392	0.730681	0.93788	0.0395231	0.591422	0.910409	0.012039	0.895351	0.968461
ACHE	0.471133	0.00328004	NA	-0.0569943	0.809235	0.999993	0.150269	0.503466	0.857498	-0.333906	0.110281	0.575549	-0.607497	0.0449255	0.259424
ACIN1	0.0477257	0.221517	0.576295	0.0224787	0.501039	0.999993	-0.0107348	0.813078	0.960889	0.0490809	0.196176	0.679234	0.0390652	0.41163	0.736799
ACKR1	0.130652	0.460569	NA	-0.162407	0.392905	0.999993	-0.170143	0.310328	0.746209	-0.382181	0.0468639	0.429583	-0.676565	0.00418691	0.0602051
ACKR2	0.369007	0.000754493	NA	-0.127459	0.401415	0.999993	-0.111294	0.540522	0.87599	-0.399214	0.00269373	0.11465	-0.398253	0.0464172	0.263366
ACKR3	-0.0980992	0.285392	NA	-0.250503	0.0410052	0.994132	-0.00566023	0.965912	0.992092	-0.218307	0.0882489	0.537395	-0.0700253	0.713769	0.899817
ACKR4	-0.394075	0.257243	NA	0.602368	0.102805	0.999993	-0.0319923	0.938244	NA	0.523358	0.144325	0.622792	-0.295868	0.45953	NA
ACKR4P1	0.0166202	0.989832	NA	0.0598588	0.943598	0.999993	-0.677788	0.615206	NA	0.0586964	0.976826	NA	0.00401914	0.998552	NA
ACLY	0.0298203	0.535505	0.792877	-0.127363	0.00422971	0.768604	0.102699	0.153528	0.587804	0.0194568	0.673011	0.935798	0.108673	0.166046	0.504702
ACMSD	0.0908006	0.975209	NA	0.0679362	0.981465	0.999993	NA	NA	NA	0.146906	0.959908	NA	-0.154832	0.958107	NA
ACO1	-0.0210336	0.691408	0.877032	-0.169603	0.000300938	0.49886	-0.0856722	0.118315	0.54202	-0.0815019	0.132698	0.609054	-0.0518119	0.426319	0.745685
ACO2	0.109356	0.0837436	0.430471	-0.101811	0.0733438	0.999993	0.154852	0.0587883	0.424822	-0.00471945	0.933165	0.989055	-0.122627	0.243417	0.598831
ACOD1	-0.06529	0.837441	NA	0.598883	0.112296	0.999993	0.199207	0.67037	NA	0.465945	0.313672	0.779496	-0.00205726	0.997753	NA
ACOT1	-0.14458	0.221563	NA	-0.279153	0.191047	0.999993	-0.0714788	0.785276	0.953713	0.218798	0.225923	0.708188	0.202654	0.451858	0.763515
ACOT11	0.105754	0.0182466	0.280562	0.045709	0.247898	0.999993	-0.039491	0.507939	0.859353	0.135315	0.0300308	0.367661	0.100487	0.150938	0.482084
ACOT12	0.429143	0.599726	NA	-0.862702	0.457955	0.999993	0.58513	0.695776	NA	-0.0699909	0.968191	NA	0.860803	0.769666	NA
ACOT13	-0.104544	0.33892	0.66659	0.381493	0.00129897	0.641787	-0.00384071	0.977473	0.996223	0.11519	0.228512	0.7107	-0.0843925	0.655116	0.873393
ACOT2	-0.148455	0.101207	NA	0.0336995	0.691229	0.999993	0.375788	0.00274042	0.127434	0.0751769	0.475513	0.863438	0.0333187	0.715159	0.900621
ACOT4	-0.200385	0.0665168	NA	0.0972535	0.479076	0.999993	0.174108	0.261308	0.707546	-0.0992032	0.455087	0.854031	-0.172194	0.282193	0.636022
ACOT6	0.4324	0.882257	NA	NA	NA	NA	NA	NA	NA	NA	NA	NA	NA	NA	NA
ACOT7	0.38373	0.000913105	NA	-0.0039671	0.967028	0.999993	0.242426	0.00203203	0.111091	0.233091	0.01165	0.252126	0.512321	0.000966075	0.0242912
ACOT8	-0.0394938	0.259383	0.603399	-0.00148968	0.975635	0.999993	0.132758	0.0287504	0.325178	-0.0189569	0.691134	0.938669	-0.0906143	0.271695	0.626315
ACOT9	0.00127023	0.977999	0.991246	0.057105	0.271207	0.999993	-0.00905246	0.847935	0.968167	0.0745025	0.194268	0.676173	0.0363968	0.635747	0.866239
ACOX1	0.053002	0.302928	0.640729	-0.0600562	0.359905	0.999993	-0.0302126	0.623785	0.90445	-0.152503	0.00991526	0.23181	-0.246084	0.00906813	0.0970203
ACOX2	-0.227983	0.258551	NA	0.187108	0.372396	0.999993	0.0319608	0.900645	NA	-0.326923	0.209327	0.69125	-0.417009	0.12941	0.450164
ACOX3	-0.00992271	0.861554	0.951564	-0.094555	0.170925	0.999993	0.107197	0.227456	0.677507	0.11144	0.0812287	0.523589	0.04293	0.647364	0.870211
ACOXL	-0.0907361	0.525606	NA	0.173509	0.355999	0.999993	0.311727	0.152246	0.585768	-0.00278831	0.987618	0.998701	-0.462606	0.0320706	0.212773
ACOXL-AS1	-0.601382	0.37554	NA	0.191084	0.773892	0.999993	1.29811	0.296837	NA	1.32385	0.0383109	NA	-0.222838	0.837815	NA
ACP1	0.108714	0.114876	0.459008	0.105293	0.280453	0.999993	0.0194707	0.875769	0.975692	-0.110158	0.238103	0.720049	-0.310457	0.00983235	0.101741
ACP2	0.0758089	0.339025	0.66659	-0.0707263	0.264224	0.999993	0.209215	0.000641559	0.0696054	0.0515468	0.411883	0.836373	-0.019774	0.760645	0.918658
ACP3	0.00236254	0.967629	0.986912	0.0217739	0.735314	0.999993	-0.12076	0.0889144	0.492522	-0.0309444	0.67212	0.935633	-0.123544	0.210497	0.563364
ACP5	0.130837	0.0642782	0.39717	-0.0462672	0.619979	0.999993	0.199375	0.012286	0.235102	0.0234957	0.812787	0.966504	-0.0630831	0.603668	0.851876
ACP6	-0.0319694	0.588955	0.82528	-0.000271622	0.996346	0.999993	-0.0396043	0.577912	0.890924	-0.0211277	0.738898	0.948815	0.0226796	0.791029	0.931363
ACP7	0.0617408	0.528242	NA	0.052656	0.609805	0.999993	-0.0635241	0.697387	0.929503	-0.0605158	0.56753	0.899279	0.0819097	0.585025	0.842012
ACR	0.094137	0.974303	NA	0.0220758	0.99397	0.999993	NA	NA	NA	-0.194643	0.946833	NA	-0.357501	0.903374	NA
ACRBP	0.198546	0.0317921	0.32549	-0.061594	0.59421	0.999993	0.0318801	0.814143	0.961036	-0.321148	0.00382912	0.140465	-0.224255	0.197024	0.547719
ACRP1	NA	NA	NA	NA	NA	NA	NA	NA	NA	0.0660676	0.981968	NA	-0.235219	0.936379	NA
ACRV1	0.276317	0.924679	NA	0.0626724	0.982903	0.999993	-0.162813	0.955736	NA	-0.118416	0.967683	NA	0.455373	0.877162	NA
ACSBG1	0.273894	0.0379359	0.344626	-0.149208	0.363289	0.999993	-0.328725	0.101761	0.515653	-0.282363	0.0294637	0.365662	-0.694926	0.000236014	0.00971827
ACSBG2	0.394318	0.892534	NA	0.648692	0.8243	0.999993	0.00249712	0.99932	NA	-0.531893	0.855423	NA	0.451762	0.87804	NA
ACSF2	0.0459409	0.550732	0.803335	0.0238841	0.655381	0.999993	0.162509	0.0462953	0.38962	0.267573	0.00179484	0.0912855	0.237627	0.00260494	0.0449873
ACSF3	0.083557	0.177695	0.533188	0.0166792	0.789616	0.999993	0.00928654	0.898651	0.977888	-0.0422538	0.369862	0.811287	-0.00402932	0.959436	0.987741
ACSL1	0.129913	0.158924	0.511737	0.0869515	0.421198	0.999993	0.0442517	0.610948	0.900525	-0.104421	0.305105	0.774841	-0.148422	0.247628	0.603457
ACSL3	0.0273994	0.588092	0.824841	-0.0175567	0.776721	0.999993	-0.141864	0.105005	0.522906	0.0227379	0.715644	0.945474	0.0205915	0.806736	0.937308
ACSL3P1	-0.0806703	0.977958	NA	-0.371787	0.898701	0.999993	-0.109605	0.970164	NA	0.0763221	0.979153	NA	0.473633	0.872274	NA
ACSL4	0.114597	0.0342445	0.333559	0.070631	0.298636	0.999993	-0.0280428	0.632902	0.907932	0.0837786	0.164142	0.644706	0.053266	0.406145	0.733526
ACSL5	-0.0162837	0.756939	0.907163	-0.0754411	0.058078	0.999993	0.0718238	0.190106	0.634395	0.108516	0.0452871	0.424487	0.213601	0.000147391	0.00696346
ACSL6	0.0901353	0.236481	0.588005	-0.0100178	0.918955	0.999993	0.0553117	0.525557	0.868745	-0.0942436	0.328958	0.789356	-0.249163	0.112673	0.421944
ACSL6-AS1	0.720835	0.635495	NA	0.233842	0.936162	0.999993	-0.0962561	0.973755	NA	0.0964615	0.96399	NA	-1.5112	0.214273	NA
ACSM1	-0.467352	0.027589	NA	-0.399552	0.0532755	0.999993	0.0882766	0.71552	NA	0.311727	0.124531	0.59886	0.119915	0.669555	0.880495
ACSM2A	0.0980264	0.338414	NA	-0.0713834	0.504076	0.999993	-0.077896	0.600275	0.89762	-0.0213954	0.862401	0.9782	0.0855875	0.596152	0.847579
ACSM2B	-0.0746465	0.793999	NA	-0.0433057	0.826815	0.999993	-0.718024	0.00640999	0.185656	0.146053	0.483136	0.867618	-0.61204	0.0641849	0.314496
ACSM3	0.0883653	0.296167	0.634806	0.0834936	0.198208	0.999993	0.158179	0.101165	0.514039	0.413179	4.8926e-05	0.00784131	0.206006	0.136376	0.45997
ACSM4	0.471008	0.236633	NA	0.109122	0.847352	0.999993	-0.417371	0.465508	NA	0.705668	0.145176	0.623362	0.623657	0.285221	NA
ACSM5	-1.60322	0.03489	NA	-0.882283	0.205241	0.999993	-1.11079	0.288806	NA	0.260694	0.690794	NA	-0.188182	0.862879	NA
ACSM5P1	NA	NA	NA	-0.19251	0.947507	0.999993	NA	NA	NA	0.109051	0.97023	NA	NA	NA	NA
ACSM6	0.227579	0.937843	NA	-0.642255	0.825996	0.999993	0.172957	0.952936	NA	-0.241256	0.934169	NA	NA	NA	NA
ACSS1	-0.00305093	0.960996	0.985546	-0.0494387	0.299306	0.999993	0.0946819	0.0472538	0.391512	0.0489565	0.298493	0.771015	0.135307	0.0266502	0.19077
ACSS2	0.016026	0.788133	0.920729	-0.0592235	0.364744	0.999993	0.0727123	0.313208	0.747536	-0.0761828	0.146281	0.625137	-0.271488	0.00457976	0.0634907
ACSS3	-0.0126428	0.881439	0.959369	0.159829	0.110295	0.999993	-0.102786	0.34644	0.773052	-0.118089	0.219052	0.701876	-0.186033	0.106386	0.409766
ACTA1	0.139461	0.953171	NA	0.253824	0.873108	0.999993	0.519579	0.718473	NA	0.207847	0.866648	NA	0.539853	0.827253	NA
ACTA2	0.122792	0.0631276	0.395339	0.00442164	0.931295	0.999993	0.0303353	0.604862	0.898395	0.0387019	0.532559	0.885046	0.0122892	0.878353	0.961845
ACTA2-AS1	0.192864	0.116687	0.46181	0.0650816	0.456124	0.999993	0.0900752	0.45956	0.839393	0.217934	0.0161149	0.28704	0.221657	0.0383392	0.235801
ACTB	0.0688924	0.311574	0.648271	-0.153881	0.0304439	0.972924	0.0920795	0.274806	0.718864	-0.0797863	0.239116	0.721222	0.00642041	0.948212	0.983926
ACTBL2	NA	NA	NA	-0.37897	0.896844	0.999993	NA	NA	NA	-0.226307	0.938289	NA	NA	NA	NA
ACTBP14	-0.136092	0.886286	NA	0.100874	0.882345	0.999993	0.0932705	0.897599	NA	0.380601	0.787931	NA	-0.779631	0.601705	NA
ACTBP15	-0.267393	0.927035	NA	-0.595684	0.38803	0.999993	1.06729	0.184889	NA	-0.00201709	0.998769	NA	-0.526425	0.75255	NA
ACTBP2	0.00540992	0.998523	NA	NA	NA	NA	NA	NA	NA	-0.205381	0.943996	NA	NA	NA	NA
ACTBP7	-0.158332	0.883473	NA	-0.195019	0.946774	0.999993	-0.00699061	0.998094	NA	-0.348874	0.904849	NA	-0.304719	0.917689	NA
ACTBP8	-0.216971	0.536914	NA	-0.138847	0.293953	0.999993	0.0799381	0.697377	0.929503	0.0621333	0.71687	0.945488	0.0465933	0.84747	0.950795
ACTBP9	0.104235	0.971544	NA	NA	NA	NA	NA	NA	NA	NA	NA	NA	NA	NA	NA
ACTC1	-0.0686545	0.981233	NA	0.426233	0.883862	0.999993	NA	NA	NA	-0.0633791	0.982699	NA	0.0150176	0.995928	NA
ACTE1P	0.0899403	0.101594	0.445723	0.00723421	0.907863	0.999993	-0.0739468	0.459905	0.839497	-0.0209368	0.729045	0.947569	0.0612693	0.412717	0.737004
ACTG1	-0.0429848	0.361792	0.680807	-0.0757845	0.201721	0.999993	0.233196	0.00139525	0.0966095	-0.00102558	0.985502	0.998293	0.0873601	0.388266	0.721066
ACTG1P1	-0.436864	0.122667	NA	-0.107222	0.632454	0.999993	-0.0243496	0.929757	NA	0.090654	0.668111	0.934156	-0.416182	0.220682	NA
ACTG1P10	0.356163	0.879913	NA	0.164679	0.955022	0.999993	-0.17928	0.945106	NA	-0.350223	0.904503	NA	-0.231557	0.937371	NA
ACTG1P12	-0.293889	0.702699	NA	0.259679	0.726244	0.999993	-0.897905	0.202078	NA	0.220902	0.697641	NA	-0.906779	0.192466	NA
ACTG1P14	0.233527	0.120077	NA	-0.0341097	0.714996	0.999993	-0.0874835	0.460076	0.839497	0.0191831	0.871802	0.979898	0.0688012	0.651357	0.871573
ACTG1P16	0.546014	0.376855	NA	0.762051	0.229133	0.999993	1.16356	0.147251	NA	-0.0726275	0.89503	NA	-0.648148	0.310317	NA
ACTG1P17	0.0814399	0.313005	NA	0.0305807	0.705933	0.999993	-0.0370112	0.693539	0.927902	-0.00818928	0.923018	0.9882	0.00513408	0.957972	0.987057
ACTG1P20	-0.00698173	0.936231	NA	-0.0118071	0.894481	0.999993	0.0205727	0.857256	0.970385	0.0261422	0.747475	0.950843	-0.0123871	0.929969	0.979676
ACTG1P24	-1.29914	0.0126179	NA	-0.118855	0.670673	0.999993	0.175661	0.628143	NA	0.00342329	0.990924	0.998701	-0.655095	0.126079	NA
ACTG1P25	0.200163	0.0866303	NA	0.0117295	0.942519	0.999993	-0.0361696	0.831298	0.963497	-0.24994	0.0909122	0.541756	-0.0482451	0.79907	0.934058
ACTG1P3	0.00261466	0.976565	NA	0.0327787	0.688824	0.999993	0.0991411	0.26041	0.707029	0.0540372	0.498125	0.872584	0.100193	0.318795	0.667833
ACTG1P4	0.032038	0.99124	NA	-0.168082	0.954019	0.999993	0.401696	0.890677	NA	0.0923562	0.974749	NA	-0.194024	0.94734	NA
ACTG1P9	-0.0839084	0.413549	NA	0.063946	0.611324	0.999993	0.205385	0.180698	0.622879	0.0877726	0.503241	0.874398	0.0769199	0.645753	0.870098
ACTG2	0.769083	0.792023	NA	0.196874	0.945196	0.999993	-0.276139	0.886784	NA	0.89473	0.27222	NA	0.556365	0.730035	NA
ACTL11P	0.12936	0.0759387	0.420971	-0.0154483	0.836601	0.999993	-0.116631	0.358436	0.781192	-0.0668797	0.428899	0.84286	0.0758915	0.451144	0.763201
ACTL6A	-0.0963269	0.0960189	0.441788	-0.00569675	0.907627	0.999993	-6.63387e-05	0.999183	0.999719	0.0996232	0.105244	0.567655	0.0313196	0.721194	0.903341
ACTL6B	NA	NA	NA	-0.0275729	0.992477	0.999993	NA	NA	NA	NA	NA	NA	NA	NA	NA
ACTL7B	0.564431	0.846644	NA	-0.262721	0.927532	0.999993	0.0678355	0.977858	NA	0.00701012	0.996571	NA	0.342084	0.907371	NA
ACTL8	0.174788	0.952272	NA	-0.116337	0.968224	0.999993	0.0101624	0.997233	NA	0.208336	0.943093	NA	-0.0849271	0.976913	NA
ACTMAP	0.0937703	0.402633	NA	-0.0859188	0.327647	0.999993	0.00191586	0.987095	0.997724	-0.085541	0.287143	0.765061	0.0887191	0.432476	0.749772
ACTN1	0.150983	0.0307957	0.323561	-0.0845395	0.27515	0.999993	0.067218	0.386746	0.802338	-0.211669	0.00617366	0.177633	-0.0865977	0.417924	0.740019
ACTN1-DT	0.056578	0.737009	NA	-0.137784	0.537568	0.999993	0.22666	0.433957	NA	0.105025	0.601047	0.91402	-0.407798	0.188847	NA
ACTN2	-0.323304	0.911803	NA	-0.0665735	0.981789	0.999993	1.07958	0.712083	NA	-0.423392	0.884496	NA	-0.823992	0.740724	NA
ACTN3	-0.187997	0.654663	NA	-0.203783	0.606686	0.999993	0.265942	0.595219	NA	-0.0833985	0.866064	NA	0.165584	0.800991	NA
ACTN4	0.109735	0.111996	0.457423	-0.206945	0.00403147	0.762978	0.132428	0.140153	0.573096	-0.0976632	0.161766	0.641793	-0.0566035	0.603518	0.851876
ACTR10	-0.0123309	0.835321	0.941705	0.0927963	0.156695	0.999993	-0.0374198	0.643014	0.911735	0.032495	0.590037	0.909915	-0.0958248	0.261171	0.616442
ACTR1A	0.08165	0.0394353	0.347836	-0.0271571	0.453971	0.999993	0.105481	0.0499124	0.398346	-0.033017	0.380843	0.81837	-0.0648959	0.322131	0.671451
ACTR1B	-0.0498038	0.365483	0.682774	0.0214299	0.625303	0.999993	0.176963	0.0323442	0.338258	0.0177579	0.730173	0.947636	-0.00991571	0.900898	0.970173
ACTR2	-0.0230703	0.509283	0.777736	-0.046962	0.388802	0.999993	-0.0210706	0.705036	0.931763	-0.0488007	0.184472	0.666551	-0.0110108	0.827305	0.943343
ACTR3	-0.0131108	0.69497	0.878449	-0.00493352	0.91571	0.999993	0.00412463	0.932594	0.984244	0.0594759	0.161545	0.64178	0.0644105	0.226659	0.581815
ACTR3-AS1	-0.238518	0.0691166	NA	0.0084731	0.94853	0.999993	-0.0711633	0.64486	0.912373	0.120209	0.381892	0.819282	0.0752848	0.602217	0.851429
ACTR3B	0.106961	0.0835737	0.430471	0.088168	0.139117	0.999993	-0.0886962	0.220541	0.669273	-0.0890358	0.161328	0.641737	0.0218747	0.726592	0.904599
ACTR3BP1	NA	NA	NA	-0.0120813	0.996704	0.999993	NA	NA	NA	NA	NA	NA	NA	NA	NA
ACTR3BP2	0.174178	0.952462	NA	0.153069	0.958237	0.999993	-0.0432815	0.988215	NA	-0.257448	0.929727	NA	-0.102368	0.972266	NA
ACTR3BP4	NA	NA	NA	-0.133205	0.963667	0.999993	NA	NA	NA	NA	NA	NA	NA	NA	NA
ACTR3BP5	NA	NA	NA	-0.048301	0.986817	0.999993	NA	NA	NA	NA	NA	NA	-0.321648	0.912999	NA
ACTR3BP6	-0.096822	0.97357	NA	NA	NA	NA	NA	NA	NA	0.312889	0.914724	NA	-0.170779	0.953729	NA
ACTR3BP7	NA	NA	NA	-0.209085	0.943006	0.999993	NA	NA	NA	NA	NA	NA	NA	NA	NA
ACTR3C	-0.000222654	0.997242	0.99874	0.0917987	0.128035	0.999993	0.0331276	0.680246	0.924131	0.0327482	0.656467	0.930687	0.393106	1.08767e-05	0.00110321
ACTR3P2	NA	NA	NA	0.0669136	0.981746	0.999993	NA	NA	NA	NA	NA	NA	NA	NA	NA
ACTR5	-0.129452	0.0111748	0.257744	-0.0576603	0.241267	0.999993	-0.0120127	0.824503	0.963034	-0.0172188	0.727371	0.946977	0.119821	0.117235	0.431473
ACTR6	-0.144748	0.0779024	0.424269	0.147749	0.0892845	0.999993	0.0339974	0.791183	0.955709	0.0567825	0.481678	0.866873	-0.0241572	0.870571	0.958753
ACTR8	0.0382806	0.40802	0.712535	0.0180587	0.721675	0.999993	-0.039868	0.494551	0.853376	0.16717	0.00226178	0.105017	0.0756528	0.194415	0.54478
ACTRT3	-0.147267	0.574401	NA	0.251384	0.537955	0.999993	0.429804	0.4181	NA	0.74831	0.108545	NA	0.0667281	0.909316	NA
ACVR1	0.00939397	0.886248	0.960189	0.00683395	0.908586	0.999993	0.0326487	0.542848	0.876713	0.0593194	0.366856	0.808893	0.141669	0.0483814	0.268662
ACVR1B	0.0494553	0.441127	0.734742	-0.0145205	0.828354	0.999993	0.0625853	0.465893	0.841756	0.00747744	0.916931	0.986356	0.107082	0.365872	0.705585
ACVR1C	-0.0273668	0.76489	0.910856	0.0155912	0.888288	0.999993	-0.343736	0.000359447	0.0536347	-0.215216	0.0137533	0.268407	-0.284813	0.0105481	0.105852
ACVR2A	-0.127443	0.0845425	0.430471	-0.0568909	0.548391	0.999993	-0.229283	0.0991195	0.509845	-0.223252	0.00840515	0.209802	-0.144948	0.272781	0.627276
ACVR2B	-0.00513581	0.918736	0.97095	-0.0368999	0.500946	0.999993	-0.0613845	0.454016	0.83564	-0.0488009	0.408774	0.834396	0.201215	0.00927917	0.0981089
ACVR2B-AS1	-0.00276739	0.985903	NA	-0.124022	0.427244	0.999993	-0.23322	0.235894	NA	0.182217	0.311962	0.779026	-0.0974149	0.674121	0.883072
ACVRL1	-0.265981	0.146409	NA	0.133342	0.443329	0.999993	0.264671	0.110135	0.530885	-0.0966596	0.517474	0.880119	-0.429199	0.0524447	0.281599
ACY1	-0.231392	0.10269	NA	-0.0710637	0.521355	0.999993	-0.00287008	0.981791	0.996769	-0.0410118	0.647723	0.92806	0.128535	0.405298	0.733351
ACY3	-0.141937	0.639988	NA	-0.5183	0.0448717	0.999993	-0.205907	0.409103	NA	-0.263926	0.262522	0.743451	0.19553	0.580262	NA
ACYP1	-0.0370405	0.633493	NA	0.150304	0.0736777	0.999993	-0.0690407	0.473792	0.84524	0.202595	0.00405223	0.142793	0.300552	0.00877492	0.0949013
ACYP2	-0.0450855	0.35152	0.673524	-0.0131661	0.820625	0.999993	0.0174626	0.866503	0.973249	-0.0473642	0.474473	0.862842	-0.12948	0.228384	0.583562
ADA	-0.0837481	0.208346	0.565599	-0.0899792	0.0909034	0.999993	0.209362	0.00837289	0.202208	0.169453	0.0161972	0.28704	0.185796	0.0303706	0.205224
ADA2	0.0742916	0.22631	0.578411	-0.131386	0.0698953	0.999993	-0.0547484	0.587143	0.892739	-0.08123	0.292803	0.767421	-0.0130304	0.83876	0.947001
ADAD1	0.17068	0.953393	NA	NA	NA	NA	NA	NA	NA	-0.0290908	0.99206	NA	-0.657909	0.823229	NA
ADAD1P1	0.142798	0.0634428	NA	-0.0271163	0.778767	0.999993	0.0177957	0.889838	0.976752	0.0335471	0.728469	0.947479	0.117863	0.294163	0.645532
ADAD2	0.0235999	0.99355	NA	0.420137	0.885563	0.999993	0.408532	0.889158	NA	0.299093	0.91853	NA	0.907002	0.757594	NA
ADAL	-0.0116034	0.890812	0.962094	0.136047	0.160217	0.999993	-0.0448184	0.782564	0.953598	-0.0201719	0.844228	0.974407	0.108024	0.493615	0.79025
ADAM10	-0.0210634	0.622312	0.845306	-0.00457049	0.916847	0.999993	-0.069378	0.224255	0.674923	-0.0852029	0.0523631	0.443842	-0.131106	0.0115114	0.112747
ADAM11	0.366896	0.340652	NA	-0.55431	0.0746201	0.999993	0.426613	0.345702	NA	0.415903	0.269758	0.748999	1.12061	0.0129626	NA
ADAM12	-0.245103	0.148048	NA	0.0615073	0.726293	0.999993	-0.121218	0.515022	0.862776	0.0992734	0.624	0.91985	0.018483	0.928123	0.979116
ADAM15	-0.0776014	0.189218	0.546832	-0.0710341	0.265413	0.999993	0.234127	0.0107022	0.22218	-0.070695	0.269305	0.748916	-0.183972	0.0552447	0.290512
ADAM17	0.0130263	0.746937	0.902068	0.019636	0.648582	0.999993	0.00873591	0.885082	0.976423	-0.0114603	0.838348	0.972796	-0.0854913	0.182745	0.52869
ADAM18	NA	NA	NA	NA	NA	NA	NA	NA	NA	NA	NA	NA	-0.130374	0.964734	NA
ADAM19	0.132755	0.020966	0.291508	-0.0453418	0.419383	0.999993	-0.0560575	0.39052	0.805484	0.0163643	0.802207	0.963145	0.166924	0.0496369	0.272434
ADAM1B	-0.133553	0.620096	NA	0.15042	0.762364	0.999993	0.0638325	0.897829	NA	-0.901054	0.052416	0.443842	0.359537	0.586139	NA
ADAM2	NA	NA	NA	-0.211311	0.942387	0.999993	NA	NA	NA	-0.241215	0.934232	NA	NA	NA	NA
ADAM20	0.120728	0.336466	NA	0.0224837	0.856285	0.999993	-0.187976	0.276392	0.719315	0.215077	0.145984	0.624724	0.258992	0.13003	0.450661
ADAM20P1	-0.0861528	0.497257	NA	0.209771	0.0865921	0.999993	-0.12243	0.491789	0.852319	0.0582559	0.658812	0.931021	-0.000288907	0.998593	0.999317
ADAM21	-0.30488	0.601274	NA	-0.0165823	0.98794	0.999993	0.553234	0.809762	NA	-0.556662	0.608719	NA	-0.371939	0.624088	NA
ADAM21P1	-0.543561	0.852227	NA	-0.128165	0.96499	0.999993	0.21733	0.940859	NA	0.0980544	0.973213	NA	-0.828654	0.777947	NA
ADAM22	-0.0849309	0.401975	0.708382	0.00418841	0.966134	0.999993	-0.146508	0.3169	0.749872	-0.175629	0.146543	0.625321	-0.165201	0.325057	0.674187
ADAM23	0.00800443	0.959914	NA	-0.179317	0.120466	0.999993	-0.348876	0.00559524	0.173349	-0.286375	0.0173198	0.29682	-0.293667	0.0111064	0.109557
ADAM24P	NA	NA	NA	-0.0396336	0.989186	0.999993	NA	NA	NA	NA	NA	NA	NA	NA	NA
ADAM28	0.0923643	0.190845	0.548703	0.0562827	0.430462	0.999993	-0.19503	0.0139869	0.246831	0.0435417	0.616298	0.918076	-0.111172	0.157549	0.492008
ADAM29	-0.0312048	0.898358	NA	-0.0541741	0.809989	0.999993	0.135263	0.667645	NA	0.158723	0.515485	0.880095	-0.0904121	0.815028	0.939209
ADAM30	-0.0287251	0.992155	NA	0.137064	0.962543	0.999993	0.0796203	0.978338	NA	-0.243612	0.9335	NA	NA	NA	NA
ADAM32	0.173239	0.0165984	0.274245	0.0227883	0.728309	0.999993	-0.137077	0.158063	0.592807	0.022674	0.746449	0.95075	0.0709086	0.425591	0.744846
ADAM33	0.53732	0.682588	NA	0.419403	0.714732	0.999993	-0.315195	0.881055	NA	-0.00583929	0.997486	NA	-0.431031	0.858201	NA
ADAM3A	-0.0307268	0.90083	NA	-0.0368396	0.895736	0.999993	0.0574042	0.826568	NA	0.326876	0.140237	0.619323	-0.126753	0.695631	NA
ADAM3B	NA	NA	NA	NA	NA	NA	NA	NA	NA	-0.0112946	0.996916	NA	NA	NA	NA
ADAM5	-0.466583	0.412043	NA	0.150508	0.832809	0.999993	-0.054037	0.965702	NA	1.07974	0.174339	NA	-0.247077	0.77972	NA
ADAM6	NA	NA	NA	-0.186717	0.949066	0.999993	NA	NA	NA	0.0646099	0.982357	NA	0.337669	0.908758	NA
ADAM7	-0.0786739	0.978522	NA	0.153396	0.958109	0.999993	0.186274	0.949336	NA	0.0539558	0.985254	NA	-0.720881	0.806181	NA
ADAM7-AS1	0.207928	0.0407085	NA	-0.0145513	0.923248	0.999993	-0.293874	0.0647966	0.440912	-0.045827	0.764822	0.954766	-0.296313	0.0368085	0.230896
ADAM7-AS2	0.402664	0.890389	NA	0.427908	0.883642	0.999993	NA	NA	NA	0.327106	0.910917	NA	NA	NA	NA
ADAM8	0.0178454	0.803575	0.928107	-0.0358967	0.583206	0.999993	0.182548	0.0111726	0.228012	0.00769802	0.893732	0.984039	-0.00597055	0.954902	0.986108
ADAM9	-0.0571146	0.455326	0.742809	0.00806884	0.916236	0.999993	0.00603662	0.93972	0.986595	-0.0688528	0.335555	0.793991	-0.252029	0.0145405	0.129744
ADAMDEC1	-0.0771205	0.737249	NA	-0.1276	0.558074	0.999993	-0.107439	0.66043	NA	-0.0983118	0.610832	0.916628	-0.1007	0.721954	0.903761
ADAMTS1	0.0408285	0.674082	0.868858	0.0252141	0.821434	0.999993	-0.0839989	0.604906	0.898395	0.00974258	0.942127	0.990027	-0.175711	0.307767	0.658075
ADAMTS10	-0.0403165	0.727391	0.892612	-0.112789	0.332324	0.999993	0.0272055	0.819191	0.961134	-0.223253	0.0378117	0.398652	-0.306382	0.0312004	0.209008
ADAMTS12	0.0544286	0.96526	NA	-0.130428	0.949968	0.999993	-0.535923	0.589382	NA	0.982334	0.145224	0.623362	0.755115	0.549709	NA
ADAMTS13	-0.276118	0.287921	NA	-0.415552	0.09224	0.999993	-0.0385982	0.891168	NA	-0.073538	0.760774	0.953304	0.457166	0.209393	0.561916
ADAMTS14	0.0980256	0.697223	NA	0.110426	0.705091	0.999993	0.59021	0.104304	NA	0.371921	0.262538	0.743451	-0.130778	0.698342	NA
ADAMTS15	0.171558	0.953165	NA	0.337144	0.908188	0.999993	NA	NA	NA	0.302002	0.917587	NA	-0.592654	0.840202	NA
ADAMTS16	0.035037	0.919798	NA	-0.135333	0.581841	0.999993	-0.275931	0.3861	NA	-0.0392244	0.858137	0.977382	-0.237593	0.454808	0.765046
ADAMTS17	-0.0247945	0.874344	NA	-0.0585054	0.618033	0.999993	-0.216105	0.15732	0.591613	-0.144398	0.206029	0.688468	-0.0523533	0.757257	0.91654
ADAMTS18	0.0120963	0.996696	NA	0.283748	0.922587	0.999993	0.235338	0.936053	NA	-0.0471604	0.987096	NA	-0.39469	0.893069	NA
ADAMTS19	-0.0240074	0.993443	NA	-0.0611403	0.983316	0.999993	NA	NA	NA	0.043065	0.988249	NA	-0.137116	0.962847	NA
ADAMTS2	0.267419	0.686852	NA	0.139998	0.739292	0.999993	0.789992	0.240422	0.687198	0.139609	0.783622	0.958794	0.126001	0.850137	NA
ADAMTS20	-0.156432	0.957294	NA	0.00212948	0.999419	0.999993	NA	NA	NA	0.206053	0.94371	NA	-0.295564	0.920148	NA
ADAMTS3	0.133397	0.504242	NA	0.0736964	0.740134	0.999993	0.158171	0.582276	0.89237	-0.502535	0.0264668	0.350387	-0.297501	0.354448	0.696901
ADAMTS4	0.079214	0.192103	0.548818	0.0827428	0.197426	0.999993	-0.166778	0.0682127	0.451295	-0.0249752	0.713158	0.945128	0.114824	0.28378	0.636112
ADAMTS5	-0.336199	0.00458511	NA	-0.0374327	0.656706	0.999993	-0.213908	0.10241	0.517343	-0.427868	0.000112886	0.0147842	-0.550835	3.52759e-05	0.00271806
ADAMTS6	-0.12819	0.276431	NA	0.173195	0.302363	0.999993	-0.149948	0.342712	0.770222	-0.300537	0.050275	0.438454	0.0580125	0.792565	0.931951
ADAMTS7	0.599287	0.0409949	NA	-0.65813	0.0387685	0.994132	0.725126	0.107513	NA	0.843469	0.000620935	0.0470282	0.614012	0.166343	0.505239
ADAMTS7P1	-0.178353	0.541523	NA	0.054138	0.80818	0.999993	0.292398	0.187174	0.629524	0.72446	0.00056071	0.0436928	0.858713	0.000953368	0.0240391
ADAMTS7P3	0.530876	0.678617	NA	0.00305008	0.999166	0.999993	0.253661	0.880601	NA	0.00246591	0.997952	NA	0.274331	0.875847	NA
ADAMTS7P4	-0.0819759	0.665324	NA	0.0724466	0.6954	0.999993	0.246756	0.25085	NA	0.282181	0.0832354	0.526676	0.15557	0.463231	0.771358
ADAMTS8	0.175795	0.952034	NA	0.348707	0.905058	0.999993	NA	NA	NA	-0.0360879	0.990142	NA	NA	NA	NA
ADAMTS9	0.141332	0.961342	NA	0.23638	0.80567	0.999993	-0.377931	0.763213	NA	-0.223942	0.907439	NA	-0.843372	0.664243	NA
ADAMTS9-AS1	-0.0115058	0.996858	NA	0.475032	0.870653	0.999993	0.194227	0.947163	NA	-0.0356963	0.990244	NA	0.212832	0.942191	NA
ADAMTS9-AS2	0.407904	0.888887	NA	0.126447	0.965439	0.999993	0.0440744	0.987989	NA	0.231647	0.936689	NA	-0.194116	0.947395	NA
ADAMTSL1	-0.0958227	0.973799	NA	0.417015	0.76338	0.999993	0.486621	0.868046	NA	0.207887	0.943157	NA	-0.368328	0.90011	NA
ADAMTSL2	0.132839	0.088939	0.43373	-0.0153358	0.835231	0.999993	-0.171391	0.126621	0.552341	-0.0870964	0.343258	0.797403	0.0992542	0.369695	0.708293
ADAMTSL3	-0.0936975	0.051782	0.374471	0.117818	0.0665732	0.999993	-0.162969	0.0604271	0.428768	0.043502	0.463815	0.856867	-0.107368	0.222592	0.576569
ADAMTSL4	0.124763	0.345075	0.669537	0.0429742	0.696643	0.999993	0.224197	0.0394202	0.366402	-0.0946412	0.317607	0.781367	-0.0749206	0.451255	0.763201
ADAMTSL4-AS1	0.11164	0.0390022	0.34596	0.10188	0.143791	0.999993	-0.0694935	0.418793	0.81959	-0.0803217	0.250723	0.733828	-0.115592	0.115234	0.427083
ADAMTSL4-AS2	0.219705	0.0933365	NA	-0.0577859	0.594574	0.999993	-0.0668007	0.640345	0.910496	-0.0834585	0.471922	0.861456	-0.3272	0.0165073	0.140453
ADAMTSL5	0.0681933	0.81826	NA	-0.306895	0.157684	0.999993	0.139902	0.562958	0.885006	-0.0409782	0.876204	0.980427	0.118512	0.695945	0.892445
ADAP1	0.0413056	0.364816	0.682695	-0.0584368	0.318902	0.999993	0.217868	0.00186778	0.107321	0.0136131	0.825337	0.970014	-0.104551	0.286151	0.63802
ADAP2	-0.120167	0.271821	0.614375	-0.073598	0.370363	0.999993	0.150518	0.0658885	0.44375	0.0224248	0.783006	0.958603	-0.185044	0.0677676	0.323994
ADAR	0.163056	0.0135449	0.26556	-0.0634517	0.271293	0.999993	0.0291381	0.622929	0.90445	-0.0428869	0.538107	0.888475	0.0221783	0.756268	0.916499
ADARB1	0.0676335	0.345662	0.66994	-0.0162282	0.81585	0.999993	-0.143625	0.115909	0.538041	-0.0470794	0.474544	0.862842	0.0422933	0.6095	0.854451
ADARB2	0.328606	0.0615002	NA	0.0613827	0.633981	0.999993	-0.358296	0.0238457	0.303511	-0.125509	0.2868	0.764716	0.128763	0.431437	0.749452
ADARB2-AS1	NA	NA	NA	NA	NA	NA	NA	NA	NA	NA	NA	NA	-0.302955	0.918151	NA
ADAT1	0.0100819	0.75864	0.907987	-0.0334196	0.367351	0.999993	-0.0211337	0.569467	0.886862	0.0462354	0.199648	0.682794	-0.0273885	0.634321	0.865874
ADAT2	-0.096895	0.148348	0.502104	0.0667874	0.230516	0.999993	-0.0177303	0.872664	0.974729	0.199319	0.0380205	0.399442	0.247579	0.0171736	0.144276
ADAT3	0.345041	0.104712	NA	0.145392	0.507965	0.999993	0.343389	0.108069	0.526883	0.18498	0.266885	0.747523	-0.0897308	0.759231	0.917754
ADCK1	0.0604679	0.442694	NA	-0.0931404	0.218966	0.999993	0.0924048	0.333143	0.763144	-0.0756821	0.347468	0.798084	-0.0492479	0.639464	0.86755
ADCK2	-0.0976504	0.0305985	0.323561	-0.0857073	0.255035	0.999993	0.19003	0.0276771	0.320097	-0.07267	0.338445	0.794709	-0.0830641	0.439855	0.754655
ADCK5	-0.0360605	0.621797	0.845049	0.0821883	0.405362	0.999993	0.159876	0.206822	0.656113	0.0587022	0.541937	0.889477	-0.049817	0.722009	0.903761
ADCY1	0.143437	0.148388	NA	0.0972145	0.433136	0.999993	-0.0416841	0.767228	0.94863	0.0835406	0.476807	0.863909	-0.0892847	0.625539	0.861478
ADCY10	-0.122058	0.520579	NA	0.299516	0.108359	0.999993	0.231741	0.331095	0.761242	0.060239	0.801807	0.963106	-0.159585	0.559201	0.828054
ADCY10P1	0.0314474	0.61511	0.840755	0.104548	0.165765	0.999993	-0.149754	0.145412	0.577676	0.0752969	0.3418	0.796591	-0.115113	0.238771	0.594626
ADCY2	0.0871015	0.220542	0.575029	-0.0644154	0.407806	0.999993	-0.118526	0.261692	0.708184	-0.0134793	0.859311	0.977592	0.0827932	0.342596	0.688513
ADCY3	0.103569	0.298952	0.637825	-0.167829	0.0517879	0.999993	0.208534	0.0170087	0.266651	0.00227441	0.975851	0.996864	0.512652	0.000650807	0.0186347
ADCY4	0.00770437	0.920312	0.971481	0.12299	0.168057	0.999993	0.00628517	0.945174	0.988312	-0.0676195	0.372866	0.813849	0.0822883	0.529561	0.810988
ADCY5	0.455776	0.875598	NA	0.176408	0.860907	0.999993	0.99285	0.46018	NA	0.0871083	0.927512	NA	0.823635	0.454693	NA
ADCY6	0.101014	0.237694	NA	-0.0672969	0.564126	0.999993	-0.120115	0.345164	0.772723	0.02059	0.833393	0.971938	-0.0833213	0.476783	0.779854
ADCY7	-0.02896	0.614984	0.840755	-0.0624488	0.259052	0.999993	0.161469	0.0164142	0.262717	0.00944957	0.834507	0.972335	-0.0281151	0.732854	0.906312
ADCY8	0.371666	0.898761	NA	-0.0647184	0.982308	0.999993	NA	NA	NA	0.343593	0.906319	NA	-0.172454	0.953339	NA
ADCY9	-0.0110091	0.911559	0.968632	0.00646346	0.909184	0.999993	0.0215131	0.782505	0.953598	-0.135164	0.0971162	0.552374	-0.0758513	0.481759	0.783355
ADCYAP1	-0.0859322	0.97653	NA	0.51962	0.858746	0.999993	NA	NA	NA	0.279085	0.923845	NA	0.303776	0.917862	NA
ADCYAP1R1	0.0104623	0.997143	NA	-0.140028	0.961718	0.999993	0.332322	0.909535	NA	0.0228389	0.993746	NA	0.388294	0.894557	NA
ADD1	0.199038	0.00604287	0.219059	-0.0219031	0.71632	0.999993	0.0268039	0.713981	0.934356	-0.0954333	0.0539747	0.450218	-0.128203	0.219321	0.572806
ADD2	0.160447	0.175029	0.531812	-0.138357	0.260868	0.999993	0.206247	0.0578747	0.421413	-0.32629	0.0088394	0.216039	-0.474111	0.00650257	0.0786133
ADD3	-0.00938221	0.778299	0.916919	0.025349	0.467559	0.999993	-0.0259726	0.636345	0.909927	0.0468802	0.207773	0.689751	0.148752	0.00023848	0.00975269
ADD3-AS1	0.0168167	0.918247	NA	-0.200401	0.175605	0.999993	-0.0532918	0.739199	0.940144	-0.089462	0.50375	0.874399	0.372685	0.0409033	0.246009
ADGB	0.129564	0.295389	NA	-0.133945	0.32909	0.999993	-0.29893	0.117771	0.541306	0.155149	0.255824	0.737243	-0.00100865	0.996607	0.998769
ADGB-DT	NA	NA	NA	0.232812	0.936539	0.999993	NA	NA	NA	-0.0549216	0.985005	NA	NA	NA	NA
ADGRA1-AS1	-0.12138	0.96686	NA	NA	NA	NA	NA	NA	NA	NA	NA	NA	NA	NA	NA
ADGRA2	-0.0200087	0.859195	NA	-0.0570195	0.650724	0.999993	0.0105387	0.939069	0.986472	-0.22775	0.00813123	0.205541	-0.253252	0.106311	0.409627
ADGRA3	-0.0551991	0.449089	0.739585	-0.0361164	0.598695	0.999993	-0.158318	0.0875687	0.489075	-0.13358	0.066467	0.481941	-0.118552	0.297447	0.647573
ADGRA3P1	0.180214	0.550161	NA	-0.145972	0.677047	0.999993	-0.0640918	0.893003	NA	0.265159	0.562711	0.898123	-0.275043	0.500376	NA
ADGRB1	-0.101525	0.689914	NA	-0.0189004	0.929668	0.999993	-0.061759	0.772253	NA	-0.0976793	0.468776	0.860043	0.339416	0.0967738	0.389185
ADGRB2	-0.000663603	0.998083	NA	0.0231389	0.913037	0.999993	-0.275656	0.240799	0.687198	-0.0559125	0.795121	0.96112	0.215892	0.506613	0.798457
ADGRB3	0.0838036	0.762532	NA	0.0163339	0.93854	0.999993	-0.225333	0.36889	NA	0.00564033	0.980563	0.997726	-0.00593094	0.988785	NA
ADGRB3-DT	-0.141047	0.56927	NA	0.0556873	0.839104	0.999993	-0.279904	0.249539	0.696094	-0.511631	0.0651094	0.480338	-0.575575	0.0871106	0.368604
ADGRD1	0.115033	0.370992	0.686329	-0.102796	0.342774	0.999993	-0.241357	0.0906972	0.495823	-0.223331	0.094309	0.54768	-0.232141	0.264608	0.618991
ADGRD1-AS1	NA	NA	NA	0.333507	0.90921	0.999993	NA	NA	NA	NA	NA	NA	-0.162863	0.955934	NA
ADGRD2	0.0968689	0.22501	NA	0.0544244	0.533533	0.999993	-0.0900992	0.401453	0.812036	-0.0784814	0.368563	0.81022	0.090876	0.424678	0.744159
ADGRE1	0.0407024	0.505884	0.77603	-0.0288908	0.637611	0.999993	0.266642	0.00123567	0.0930204	0.349265	0.000151761	0.0179658	0.30124	0.0107133	0.106853
ADGRE2	0.0036013	0.950479	0.982325	-0.00529171	0.94049	0.999993	0.0403402	0.623773	0.90445	-0.0389807	0.604652	0.915296	-0.0423174	0.657688	0.874757
ADGRE3	0.0995969	0.0945088	0.440981	0.000663493	0.992886	0.999993	-0.0635291	0.37341	0.793373	-0.133752	0.0513255	0.440669	-0.111519	0.245071	0.600897
ADGRE4P	0.0871375	0.433839	0.729717	0.148672	0.0911476	0.999993	0.263398	0.0290478	0.325585	0.652149	9.54863e-06	0.00221162	0.585835	0.000510805	0.015819
ADGRE5	0.0879793	0.15733	0.510605	-0.0502516	0.437624	0.999993	0.0220992	0.769449	0.949691	-0.0759435	0.23722	0.719535	-0.0591662	0.55104	0.823662
ADGRF1	0.0354185	0.682734	0.873454	-0.0493892	0.604955	0.999993	0.0244029	0.832608	0.963774	-0.085365	0.412139	0.836498	0.167349	0.263218	0.6178
ADGRF2	-0.523294	0.104756	NA	-0.140876	0.482965	0.999993	-0.408278	0.110232	NA	-0.00983495	0.9693	0.99531	-0.114757	0.733049	0.906491
ADGRF3	-1.35707	0.000479535	NA	-0.0580906	0.857456	0.999993	0.974611	0.0223488	0.295719	-0.427656	0.142719	0.621741	-0.321527	0.488102	0.787345
ADGRF4	0.18534	0.949424	NA	-0.315746	0.913897	0.999993	0.115357	0.968588	NA	0.43941	0.880299	NA	-0.454323	0.877424	NA
ADGRF5	-0.17729	0.871736	NA	0.288175	0.758448	0.999993	0.714432	0.586409	NA	0.328098	0.603898	NA	-0.666484	0.691144	NA
ADGRF5P1	-0.119396	0.39919	NA	-0.0919146	0.700987	0.999993	0.170986	0.553983	0.881471	-0.0683578	0.75855	0.952766	-0.00133414	0.996514	0.998769
ADGRF5P2	-0.0702508	0.956407	NA	0.353402	0.881451	0.999993	0.022112	0.993982	NA	0.0419643	0.988527	NA	-0.450215	0.878375	NA
ADGRG1	-0.0315711	0.760583	0.909006	-0.0557278	0.564086	0.999993	0.141445	0.159943	0.594787	-0.136455	0.189048	0.671989	-0.0650062	0.666471	0.879289
ADGRG2	0.0962305	0.225995	0.578314	-0.106679	0.242826	0.999993	0.0411979	0.774556	0.950926	0.0189952	0.832449	0.971784	0.154901	0.166027	0.504702
ADGRG3	0.05884	0.501739	0.77319	0.0422226	0.692823	0.999993	0.14605	0.105068	0.522906	-0.129106	0.153612	0.634071	-0.115075	0.423222	0.743585
ADGRG4	-0.010524	0.996528	NA	-0.0938378	0.974348	0.999993	0.439586	0.880705	NA	-0.194617	0.946886	NA	0.138281	0.962481	NA
ADGRG5	0.206476	0.0306875	0.323561	-0.0861491	0.352967	0.999993	0.176692	0.180139	0.622091	0.230799	0.0199457	0.316032	0.24031	0.132672	0.454899
ADGRG6	0.085492	0.729491	NA	0.288993	0.314414	0.999993	-0.146048	0.557846	0.882989	-0.492625	0.102644	0.563635	0.396263	0.261263	0.616442
ADGRG7	-0.48795	0.867161	NA	0.689198	0.799566	0.999993	-0.800933	0.78477	NA	-0.301334	0.917768	NA	-0.646692	0.826315	NA
ADGRL1	0.295607	0.140959	NA	-0.183992	0.282526	0.999993	0.0237738	0.878141	0.975816	-0.174394	0.303187	0.774187	0.152133	0.355639	0.698021
ADGRL1-AS1	0.0133547	0.825514	0.937828	-0.104923	0.173471	0.999993	0.132801	0.143039	0.575638	0.029584	0.696849	0.940014	-0.108793	0.356012	0.698294
ADGRL2	0.207042	0.943461	NA	-0.202152	0.916468	0.999993	0.191048	0.94798	NA	0.173416	0.952617	NA	-0.34485	0.893131	NA
ADGRL3	0.684761	0.620948	NA	-0.269053	0.814165	0.999993	0.205357	0.873941	NA	0.0691036	0.943477	NA	-0.846041	0.421942	NA
ADGRL4	0.375242	0.897731	NA	-0.49636	0.865083	0.999993	0.576527	0.843955	NA	-0.136457	0.962733	NA	0.0223735	0.99393	NA
ADGRV1	0.126705	0.131985	0.482871	-0.0925089	0.271588	0.999993	-0.0586391	0.59268	0.894834	-0.0156494	0.84571	0.974829	0.178256	0.0736239	0.337014
ADH1A	NA	NA	NA	0.0563839	0.98461	0.999993	NA	NA	NA	-0.0514427	0.985955	NA	NA	NA	NA
ADH1B	0.178661	0.179404	NA	0.104357	0.443098	0.999993	0.211104	0.227291	0.677507	0.0779116	0.602567	0.914645	0.0289002	0.869108	0.958104
ADH1C	0.441154	0.588266	NA	-0.590151	0.541736	0.999993	-0.760329	0.759138	NA	1.419	0.104459	NA	0.971316	0.275879	NA
ADH4	-0.124947	0.513721	NA	-0.0224769	0.923936	0.999993	-0.115226	0.596196	NA	0.306439	0.221593	0.703891	-0.0524264	0.870365	0.958753
ADH5	-0.0550813	0.216687	0.571221	0.0162927	0.758117	0.999993	0.0715295	0.242913	0.688985	0.093726	0.0962816	0.55165	0.10842	0.0301715	0.204635
ADH5P3	NA	NA	NA	0.0373592	0.989806	0.999993	NA	NA	NA	NA	NA	NA	NA	NA	NA
ADH5P5	0.396237	0.739703	NA	0.269293	0.926609	0.999993	-0.306282	0.916778	NA	0.322438	0.912004	NA	-0.294369	0.920263	NA
ADH6	0.0835692	0.977181	NA	-0.0450117	0.987684	0.999993	-0.0285134	0.992237	NA	0.154442	0.957748	NA	-0.341767	0.907451	NA
ADH7	-0.105581	0.781739	NA	0.483677	0.193816	0.999993	-0.188788	0.736425	NA	0.415317	0.367608	NA	-0.888703	0.254181	NA
ADHFE1	-0.065673	0.368972	NA	-0.0125177	0.873055	0.999993	-0.0236424	0.768512	0.949392	0.00576874	0.951179	0.991676	0.00855412	0.934793	0.980963
ADI1	-0.0553699	0.240291	0.589628	0.0344905	0.483392	0.999993	-0.0421387	0.376697	0.79507	0.015218	0.696092	0.939864	-0.0581624	0.270711	0.625403
ADIG	0.774814	0.117936	NA	-0.0541679	0.927719	0.999993	1.3156	0.140101	NA	0.0169437	0.981995	NA	0.508376	0.601677	NA
ADIPOQ	0.255264	0.136499	NA	-0.274333	0.0919629	0.999993	-0.344714	0.168524	0.606282	-0.132599	0.442393	0.847856	-0.15677	0.434944	0.751178
ADIPOQ-AS1	0.168312	0.423731	NA	-0.159197	0.508628	0.999993	0.0481413	0.882888	NA	0.0611015	0.780082	0.958534	-0.0500375	0.878092	NA
ADIPOR1	0.284797	0.0575542	0.382333	0.0147004	0.923253	0.999993	-0.052758	0.694293	0.928412	-0.215992	0.0897776	0.539701	-0.56565	0.000106676	0.00558356
ADIPOR2	0.110505	0.0406548	0.350579	0.00888673	0.793361	0.999993	-0.0205481	0.81276	0.960889	-0.0132011	0.778296	0.958272	-0.045092	0.559106	0.827983
ADIRF	-0.331872	0.551419	NA	0.14073	0.960263	0.999993	0.312897	0.849033	NA	0.146795	0.885534	NA	-0.0742758	0.979825	NA
ADIRF-AS1	-0.0500458	0.457725	NA	0.120999	0.0956708	0.999993	0.105389	0.207862	0.657669	-0.0929388	0.174961	0.655801	0.0464992	0.643609	0.868906
ADISSP	-0.088518	0.337347	0.66654	-0.0561406	0.439505	0.999993	0.213333	0.0220624	0.294494	-0.0953917	0.214856	0.697	-0.1459	0.177092	0.521714
ADK	0.00304142	0.943556	0.978796	-0.0142546	0.797041	0.999993	-0.0844003	0.180574	0.62273	0.0187572	0.692745	0.938902	-0.0985131	0.200515	0.551193
ADM	-0.0496673	0.655325	0.86031	0.146318	0.150907	0.999993	0.343566	2.28838e-05	0.0166275	0.0342694	0.739136	0.948821	-0.0816339	0.61391	0.855106
ADM-DT	0.0775937	0.444342	NA	0.0393555	0.765823	0.999993	0.275001	0.0186314	0.276249	0.0773246	0.511742	0.879196	0.00941062	0.962432	0.989076
ADM2	0.00755788	0.931775	NA	-0.182526	0.0186532	0.952185	-0.155385	0.146387	0.579428	-0.0134997	0.884868	0.982309	0.197538	0.126276	0.446465
ADM5	0.104053	0.752222	NA	-0.0495944	0.872845	0.999993	0.351249	0.3253	NA	-0.430903	0.119519	0.59083	-0.0928167	0.834726	NA
ADNP	0.0143554	0.710938	0.884319	-0.031356	0.258952	0.999993	-0.087194	0.117291	0.540139	-0.0342116	0.48501	0.868631	0.0406433	0.394419	0.723742
ADNP-AS1	0.031582	0.889983	NA	-0.110244	0.629355	0.999993	-0.159876	0.6311	NA	0.232536	0.34167	0.796591	0.31076	0.442485	NA
ADNP2	0.199706	0.103913	0.447737	-0.0211262	0.666492	0.999993	-0.113634	0.0651361	0.442142	0.0429603	0.605591	0.915296	-0.0137854	0.773679	0.923835
ADO	-0.0772206	0.0535938	0.37673	-0.00716367	0.890367	0.999993	-0.0151869	0.77084	0.950301	0.025124	0.625557	0.920458	-0.0638988	0.382797	0.717439
ADORA1	-0.657356	0.302628	NA	-0.472256	0.282607	0.999993	0.101443	0.859012	NA	-0.167889	0.606409	0.915296	-0.875431	0.0953975	NA
ADORA2A	0.0145258	0.837393	0.942048	-0.0296957	0.750457	0.999993	0.259481	0.0319778	0.336289	0.0466317	0.676891	0.936785	0.0650712	0.646942	0.870211
ADORA2A-AS1	0.570239	0.845114	NA	-0.184931	0.949503	0.999993	-0.130635	0.964472	NA	0.183629	0.949845	NA	0.260865	0.929451	NA
ADORA2B	0.0746839	0.494159	NA	0.0559382	0.642423	0.999993	0.124312	0.32953	0.76073	-0.0180823	0.864861	0.978386	-0.406865	0.0154931	0.134696
ADORA2BP1	-0.257372	0.929779	NA	NA	NA	NA	NA	NA	NA	NA	NA	NA	NA	NA	NA
ADORA3	0.0144198	0.925455	0.974168	0.111957	0.315281	0.999993	0.328771	0.032627	0.338673	0.672305	1.92946e-06	0.00064055	0.611956	0.000598992	0.0175142
ADPGK	0.00723854	0.81519	0.933881	0.0566888	0.0903475	0.999993	-0.0134266	0.686719	0.925128	0.017626	0.590879	0.910118	-0.0406789	0.316725	0.666139
ADPGK-AS1	0.0624762	0.665068	NA	0.20724	0.0789804	0.999993	-0.10626	0.450933	0.833717	0.0541156	0.617575	0.918339	0.0215651	0.875962	0.960725
ADPRH	-0.0500816	0.342773	0.668168	-0.0469518	0.527371	0.999993	0.102321	0.207896	0.657669	-0.00533987	0.930985	0.988988	-0.0600747	0.394356	0.723742
ADPRHL1	0.0652581	0.624443	NA	0.0159858	0.87324	0.999993	0.0324994	0.776284	0.951607	-0.103775	0.314087	0.779496	-0.045219	0.736913	0.908578
ADPRM	-0.119636	0.0606576	0.390398	0.0613336	0.328946	0.999993	-0.111709	0.204412	0.654671	0.133394	0.0303889	0.368646	0.0111923	0.890133	0.966527
ADPRS	-0.0187537	0.772137	0.914598	0.0251301	0.572899	0.999993	0.078504	0.268498	0.713202	-0.0151586	0.775761	0.957347	-0.0605434	0.441748	0.755221
ADRA1A	0.061636	0.442395	0.735833	-0.0243005	0.754149	0.999993	-0.0365179	0.758542	0.945016	-0.0702479	0.35443	0.802261	0.0816734	0.440188	0.754925
ADRA1B	-0.150109	0.959022	NA	-0.0974594	0.973421	0.999993	NA	NA	NA	-0.038775	0.989415	NA	NA	NA	NA
ADRA2A	0.0185189	0.941944	NA	-0.00743056	0.972193	0.999993	-0.24031	0.271187	NA	-0.496054	0.0437546	0.418844	-0.0639115	0.777861	0.925916
ADRA2B	-0.0605136	0.983467	NA	0.20869	0.943056	0.999993	0.108761	0.970416	NA	-0.47379	0.871202	NA	-0.0623283	0.983098	NA
ADRA2C	NA	NA	NA	NA	NA	NA	NA	NA	NA	0.25471	0.93055	NA	NA	NA	NA
ADRB1	-0.167848	0.352948	NA	-0.226204	0.268693	0.999993	-0.0282397	0.907759	NA	-0.0680683	0.706297	0.942549	-0.339046	0.337368	0.684844
ADRB2	-0.138806	0.0117928	0.257744	-0.0712778	0.200038	0.999993	-0.0202624	0.732718	0.938452	-0.0266137	0.63399	0.922927	-0.11514	0.199438	0.55
ADRM1	0.0564051	0.354354	0.674803	-0.0639748	0.302957	0.999993	0.207717	0.00214512	0.113711	0.0362499	0.52631	0.883156	-0.0654025	0.537755	0.816384
ADSL	-0.0831784	0.0867554	0.43212	0.0333004	0.470798	0.999993	0.0585794	0.293974	0.734694	0.0802134	0.0538227	0.450212	0.183965	0.00603096	0.0755935
ADSS1	0.013695	0.843452	NA	-0.0373868	0.600007	0.999993	-0.0872325	0.507833	0.859353	-0.138462	0.0586667	0.464376	0.00241116	0.984992	0.996163
ADSS2	-0.00940523	0.790787	0.92222	0.0104671	0.793519	0.999993	-0.111865	0.0667124	0.446137	-0.0446005	0.350463	0.799642	0.00309449	0.950276	0.984766
ADTRP	-0.0351282	0.688323	0.876006	0.063208	0.540513	0.999993	9.76498e-05	0.999381	0.999719	-0.24337	0.0311513	0.370618	-0.0456263	0.771572	0.923715
AEBP1	0.239944	0.289648	NA	-0.104312	0.52076	0.999993	0.026514	0.882068	0.976423	0.0294294	0.872167	0.979898	0.251372	0.261266	0.616442
AEBP2	-0.0140631	0.667589	0.865522	0.0461001	0.185789	0.999993	-0.0385705	0.50628	0.858718	0.0138316	0.743045	0.949476	0.125734	0.0521376	0.280415
AEN	-0.226992	0.00222412	0.140459	-0.205521	0.00925106	0.948558	-0.106683	0.243157	0.688985	-0.0784505	0.191891	0.673401	0.0111964	0.909095	0.973878
AFAP1	0.000607294	0.995227	0.997983	-0.0840291	0.218813	0.999993	-0.0717773	0.503865	0.857756	-0.122805	0.100012	0.558337	0.142753	0.0851895	0.363452
AFAP1-AS1	-0.659892	0.0109208	NA	-0.00976444	0.967735	0.999993	-0.0563906	0.848659	NA	-0.245471	0.463127	0.856549	-0.405783	0.349	NA
AFAP1L1	0.399723	0.4191	NA	-0.377466	0.363666	0.999993	-0.808009	0.158693	NA	-1.20957	0.0056377	0.16986	0.910385	0.206603	NA
AFAP1L2	0.0959679	0.391265	NA	0.186858	0.0862042	0.999993	0.143138	0.125506	0.550934	0.0697329	0.504067	0.874542	0.21048	0.114704	0.42591
AFDN	0.0906593	0.166822	0.521353	-0.0252042	0.685005	0.999993	-0.232521	0.00265905	0.126623	-0.0845013	0.289884	0.76679	-0.00306481	0.972694	0.992541
AFDN-DT	-0.019195	0.910684	NA	-0.0369034	0.888883	0.999993	-0.458016	0.0841106	NA	-0.0717829	0.742191	0.949476	-0.315984	0.418953	0.740799
AFF1	0.159693	0.0120504	0.258727	-0.0524562	0.631559	0.999993	-0.0365116	0.745646	0.942279	-0.231662	0.0146079	0.275352	-0.320403	0.018576	0.151033
AFF2	-0.022183	0.851544	0.946344	0.150667	0.22653	0.999993	-0.0989076	0.45573	0.836573	-0.0742946	0.459528	0.85481	-0.260363	0.0905156	0.375381
AFF2-IT1	0.114404	0.901323	NA	-0.281181	0.639032	0.999993	0.316081	0.602397	NA	-0.0899242	0.851664	NA	0.558587	0.411888	NA
AFF3	-0.00962247	0.913461	0.969708	-0.0468208	0.615189	0.999993	-0.0419061	0.701941	0.9314	0.0681011	0.448226	0.851477	-0.14051	0.190493	0.539183
AFF4	0.00290269	0.937588	0.978068	-0.0221148	0.442382	0.999993	-0.0295449	0.482072	0.849004	-0.0362989	0.414194	0.838127	0.0150353	0.776569	0.925267
AFF4-DT	-0.452502	0.250285	NA	-0.132048	0.883896	0.999993	1.34796	0.0862849	NA	-0.711515	0.219927	NA	-0.959914	0.552799	NA
AFG1L	0.0125457	0.910704	0.968324	0.0241755	0.85246	0.999993	0.125186	0.374287	0.793685	-0.118837	0.297377	0.77021	0.215741	0.12747	0.447753
AFG3L1P	0.0218003	0.70461	0.882271	-0.00422263	0.941732	0.999993	0.0210399	0.771412	0.950422	0.0216842	0.687077	0.938373	0.00699743	0.907133	0.972981
AFG3L2	-0.0631077	0.428573	0.72583	-0.00278091	0.962709	0.999993	0.0478157	0.583248	0.892739	0.0277461	0.715784	0.945474	0.136677	0.143326	0.471355
AFG3L2P1	NA	NA	NA	NA	NA	NA	NA	NA	NA	0.150825	0.958848	NA	NA	NA	NA
AFM	NA	NA	NA	-0.247902	0.932379	0.999993	NA	NA	NA	NA	NA	NA	NA	NA	NA
AFMID	0.0813163	0.13763	0.487737	-0.0178912	0.743612	0.999993	-0.0472567	0.61266	0.901229	-0.093839	0.0948843	0.54894	-0.017316	0.800156	0.934626
AFP	0.046393	0.987326	NA	-0.346495	0.905514	0.999993	0.260299	0.929182	NA	0.21682	0.940775	NA	0.346528	0.906238	NA
AFTPH	0.0243929	0.54487	0.799449	0.0195619	0.677408	0.999993	-0.0393665	0.416049	0.818467	-0.042304	0.215194	0.69748	-0.0781609	0.0575714	0.296664
AFTPH-DT	-0.230657	0.0940651	NA	-0.143888	0.222909	0.999993	-0.123021	0.261296	0.707546	-0.08606	0.417045	0.839433	-0.175515	0.317923	0.667279
AGA	-0.111812	0.0443449	0.360707	0.0146161	0.801403	0.999993	-0.0635642	0.367482	0.78877	0.042697	0.51612	0.880095	0.105119	0.2595	0.614862
AGA-DT	-0.220174	0.0726768	NA	0.0903415	0.487333	0.999993	0.336419	0.0420747	0.376824	0.172217	0.202001	0.685236	0.0662557	0.674216	0.883132
AGAP1	0.092346	0.510002	0.778069	-0.0355555	0.746712	0.999993	-0.164727	0.243084	0.688985	-0.213818	0.0597107	0.468075	0.0305451	0.863231	0.955832
AGAP1-IT1	0.62395	0.830584	NA	-0.177482	0.927688	0.999993	-0.361971	0.821592	NA	0.201454	0.944946	NA	1.05836	0.497419	NA
AGAP10P	0.36704	0.324556	NA	-0.0325988	0.89617	0.999993	-0.225325	0.461084	0.839925	-0.0469691	0.782991	0.958603	-0.729662	0.14719	0.477081
AGAP12P	0.335535	0.391201	NA	0.481485	0.0946553	0.999993	-0.050572	0.855594	0.970328	0.170404	0.658238	0.930926	-0.333668	0.52953	0.810988
AGAP13P	0.267647	0.488434	NA	-0.0456845	0.897686	0.999993	0.160194	0.533597	NA	0.0299695	0.915308	0.986009	-0.509278	0.0971758	NA
AGAP14P	-0.0348421	0.863701	NA	-0.094216	0.462947	0.999993	-0.310529	0.0698248	0.454937	-0.0232519	0.844231	0.974407	-0.169135	0.338971	0.686019
AGAP2	0.074852	0.434835	0.729717	-0.101597	0.0680503	0.999993	-0.0114674	0.873039	0.974729	-0.0721143	0.172748	0.653307	0.037227	0.604402	0.852181
AGAP2-AS1	0.261382	0.850722	NA	0.647935	0.341967	0.999993	0.779706	0.294581	NA	-0.155075	0.772202	NA	0.275203	0.694634	NA
AGAP3	0.11621	0.286187	0.626292	-0.0823909	0.348017	0.999993	0.148563	0.128066	0.554835	-0.0926439	0.266689	0.747523	-0.126712	0.332407	0.680131
AGAP4	0.199852	0.00101484	0.123001	-0.0247151	0.771321	0.999993	-0.0499327	0.759311	0.94511	0.0218163	0.852694	0.97629	-0.2966	0.0513255	0.277928
AGAP5	0.0167657	0.872989	0.956009	0.0431169	0.555125	0.999993	-0.00618598	0.93915	0.986472	-0.0404346	0.547059	0.891897	-0.108676	0.181428	0.527222
AGAP6	0.0883834	0.24557	0.593592	0.0222373	0.598593	0.999993	-0.0401813	0.441521	0.829537	0.106838	0.0139135	0.268597	0.0327777	0.609277	0.854451
AGAP7P	0.107959	0.501709	0.77319	0.00869535	0.91168	0.999993	-0.276826	0.00539743	0.170192	-0.12221	0.12914	0.604545	-0.303679	0.0762839	0.344015
AGAP9	0.0419895	0.751645	NA	0.0425513	0.500866	0.999993	-0.104202	0.220118	0.669017	0.0836389	0.173576	0.654079	-0.0802555	0.316479	0.666139
AGBL1	-0.570261	0.116039	NA	-0.207762	0.591163	0.999993	-0.336762	0.402959	NA	-0.107052	0.777465	0.957932	-0.457206	0.49502	NA
AGBL2	0.01776	0.885547	NA	0.121032	0.262617	0.999993	-0.214837	0.2598	0.70618	-0.0229384	0.856416	0.977162	-0.0645669	0.726325	0.904599
AGBL3	-0.235425	0.036178	NA	-0.027258	0.817208	0.999993	-0.392472	0.015297	0.25412	-0.0231293	0.869927	0.979327	0.0783605	0.642132	0.868418
AGBL4	-0.1119	0.297363	NA	-0.00559377	0.9678	0.999993	-0.200793	0.215331	0.665862	-0.011911	0.925484	0.988947	0.208618	0.167909	0.506938
AGBL4-IT1	NA	NA	NA	-0.0235252	0.993579	0.999993	-0.0147873	0.995976	NA	NA	NA	NA	NA	NA	NA
AGBL5	0.177445	0.014766	0.268104	-0.0554947	0.530453	0.999993	0.0162031	0.809999	0.960268	-0.0106685	0.905827	0.985635	-0.127854	0.387234	0.720193
AGBL5-AS1	-0.435393	0.654934	NA	0.589304	0.476347	0.999993	-0.212519	0.800887	NA	-0.221309	0.760041	NA	0.649948	0.529645	NA
AGBL5-IT1	0.219681	0.940041	NA	-0.296799	0.919085	0.999993	-0.369284	0.899811	NA	0.312447	0.914823	NA	NA	NA	NA
AGER	0.0837152	0.340506	0.667257	0.103967	0.393715	0.999993	-0.0594862	0.662871	0.918012	-0.0306836	0.766949	0.954819	-0.0941218	0.451528	0.763355
AGFG1	-0.0376507	0.52158	0.784729	-0.033981	0.574666	0.999993	0.0429071	0.508531	0.859353	-0.0372977	0.55411	0.894517	-0.0324021	0.680107	0.886262
AGFG2	-0.11355	0.263913	0.607112	-0.140134	0.140973	0.999993	0.115118	0.319299	0.752704	0.0188585	0.795017	0.96112	0.204525	0.0731695	0.335534
AGGF1	-0.031805	0.627478	0.846443	0.0654872	0.360089	0.999993	0.100938	0.305292	0.742763	-0.0346558	0.557723	0.895694	-0.0354608	0.681055	0.886639
AGGF1P1	-0.152342	0.311925	NA	0.0603544	0.681174	0.999993	-0.155234	0.480349	0.848573	-0.016433	0.899435	0.985227	-0.0633765	0.762443	0.919679
AGGF1P10	0.203229	0.738612	NA	0.476107	0.380867	0.999993	-0.264003	0.618581	NA	-0.109703	0.788388	0.960483	-0.557859	0.551466	NA
AGGF1P2	-0.222589	0.0517963	NA	0.130517	0.360598	0.999993	0.0786469	0.707486	0.932342	-0.0386064	0.815384	0.966936	-0.0509903	0.81187	0.938752
AGGF1P3	-0.343988	0.577822	NA	0.394377	0.536834	0.999993	-0.304426	0.613173	NA	-0.540561	0.367533	NA	-1.31049	0.148227	NA
AGGF1P5	NA	NA	NA	NA	NA	NA	NA	NA	NA	NA	NA	NA	-0.175481	0.952475	NA
AGGF1P6	NA	NA	NA	-0.122943	0.966455	0.999993	NA	NA	NA	0.206833	0.943578	NA	-0.143792	0.961025	NA
AGGF1P8	NA	NA	NA	NA	NA	NA	NA	NA	NA	-0.18677	0.949053	NA	NA	NA	NA
AGK	-0.0166566	0.695848	0.8788	0.0700215	0.125074	0.999993	-0.0596438	0.209517	0.659903	0.0866527	0.0949842	0.549199	0.123968	0.0556013	0.290764
AGK-DT	0.0494351	0.986479	NA	0.0411631	0.988756	0.999993	0.146531	0.960079	NA	0.37661	0.897407	NA	0.253627	0.931309	NA
AGKP1	-0.241611	0.381912	NA	0.0653736	0.841689	0.999993	-0.19	0.585212	NA	0.30871	0.255192	0.737207	0.344232	0.202218	NA
AGKP2	NA	NA	NA	NA	NA	NA	-0.0577572	0.984292	NA	NA	NA	NA	NA	NA	NA
AGL	-0.036561	0.474748	0.755505	0.00519824	0.899263	0.999993	-0.012121	0.855109	0.970328	0.0172867	0.715434	0.945474	0.188868	0.00867868	0.094144
AGMAT	-0.0102318	0.865385	0.953598	-0.02654	0.673741	0.999993	-0.00679144	0.927276	0.982852	0.283758	1.43708e-06	0.000520459	0.550092	4.86192e-07	9.28576e-05
AGMO	-0.110836	0.678045	NA	0.00976753	0.968898	0.999993	0.314186	0.313984	NA	-0.0416211	0.904444	0.985635	0.352167	0.398885	NA
AGO1	0.0241544	0.656329	0.860448	-0.120417	0.00160892	0.659255	0.0345279	0.61092	0.900525	-0.116749	0.00970844	0.228993	-0.0532611	0.437638	0.752579
AGO2	0.192957	0.0372582	0.342313	-0.0170375	0.875602	0.999993	-0.0121776	0.913834	0.980823	-0.249597	0.00939913	0.223525	-0.386792	0.00378528	0.0566422
AGO3	0.111233	0.0343084	0.333559	0.0992056	0.00925083	0.948558	-0.0449547	0.297603	0.737043	0.0268548	0.445462	0.849269	0.0263224	0.57972	0.839852
AGO4	0.0260224	0.646683	0.855811	0.0260973	0.68266	0.999993	0.00468516	0.939606	0.986595	-0.0845591	0.205015	0.688222	-0.111476	0.266213	0.620484
AGPAT1	0.256887	0.00613675	0.219554	-0.0932391	0.158875	0.999993	0.071895	0.33908	0.766674	-0.155571	0.0163895	0.28874	-0.137244	0.198237	0.548748
AGPAT2	-0.0960493	0.116501	0.461656	-0.00823844	0.902313	0.999993	0.25242	0.00396441	0.152553	-0.0248671	0.702235	0.942419	-0.177813	0.123037	0.44138
AGPAT3	0.162818	0.0221592	0.295293	-0.18526	0.00996235	0.948558	0.138924	0.0820025	0.482618	-0.0032192	0.968007	0.99531	-0.0244411	0.803719	0.935987
AGPAT4	-0.0441204	0.488025	0.764886	0.0640143	0.277929	0.999993	-0.0486979	0.537069	0.874038	-0.0766087	0.22546	0.70788	-0.208943	0.0148314	0.131425
AGPAT5	-0.0691852	0.195162	0.55178	-0.11431	0.0561878	0.999993	-0.041634	0.604361	0.898264	0.062523	0.345486	0.797959	0.102099	0.258435	0.61384
AGPS	-0.0327812	0.498311	0.77126	0.069457	0.216918	0.999993	-0.0688535	0.337593	0.765868	0.0845399	0.181286	0.662619	0.133112	0.0589034	0.299913
AGR2	0.0538897	0.985285	NA	0.24901	0.932098	0.999993	NA	NA	NA	-0.0962583	0.973677	NA	NA	NA	NA
AGRN	0.244527	0.0548377	NA	-0.280736	0.0611449	0.999993	-0.0447762	0.810213	0.960268	-0.120725	0.467524	0.859178	0.047855	0.788161	0.930178
AGRP	-0.41484	0.679524	NA	0.241571	0.934077	0.999993	0.103339	0.971864	NA	0.19609	0.888533	NA	-0.142454	0.949436	NA
AGT	NA	NA	NA	0.54498	0.85188	0.999993	0.130466	0.964461	NA	0.430173	0.882943	NA	-0.284754	0.922924	NA
AGTPBP1	0.00094176	0.987879	0.995011	0.133526	0.0496695	0.999993	-0.111711	0.188689	0.631958	-0.0910322	0.141798	0.620895	-0.200667	0.0464806	0.263366
AGTR1	NA	NA	NA	NA	NA	NA	NA	NA	NA	-0.153268	0.958149	NA	NA	NA	NA
AGTRAP	0.00372539	0.943334	0.978796	0.0253846	0.689313	0.999993	0.203928	0.000554327	0.0657016	-0.00379518	0.952901	0.992007	-0.151408	0.154455	0.487766
AGXT	0.178518	0.0241128	0.30233	0.0841414	0.21402	0.999993	-0.137797	0.193091	0.638872	-0.0803869	0.289403	0.76675	-0.00216922	0.981193	0.994771
AGXT2	0.145023	0.9604	NA	-0.22485	0.938582	0.999993	NA	NA	NA	-0.168191	0.954043	NA	-0.123754	0.966485	NA
AHCTF1	0.00911666	0.862285	0.952109	-0.0449205	0.377427	0.999993	-0.0907538	0.100975	0.513852	-0.116372	0.0127108	0.260718	-0.167949	0.0123511	0.117266
AHCTF1P1	0.346676	0.466987	NA	0.273681	0.845641	0.999993	-0.0646021	0.965164	NA	0.0421452	0.988453	0.998701	0.407963	0.82578	NA
AHCY	-0.00961144	0.8735	0.956307	-0.0624139	0.163523	0.999993	0.12547	0.0857877	0.487074	0.0722548	0.203242	0.687098	0.0155378	0.828815	0.943959
AHCYL1	-0.0460259	0.272798	0.615055	-0.0698484	0.0652436	0.999993	-0.0295773	0.506818	0.858825	-0.0253185	0.411497	0.835979	-0.0306564	0.463423	0.771497
AHCYL2	0.104768	0.163587	0.5175	0.129195	0.0569919	0.999993	-0.0655973	0.491337	0.852275	0.0600803	0.417789	0.839433	-0.0498211	0.580451	0.840001
AHCYP2	0.0806399	0.879613	NA	0.634942	0.267454	0.999993	-0.599041	0.268293	NA	0.64585	0.278804	NA	-0.0810494	0.90783	NA
AHCYP7	NA	NA	NA	-0.070456	0.980773	0.999993	NA	NA	NA	NA	NA	NA	0.289143	0.921825	NA
AHDC1	0.0977349	0.560509	NA	-0.212863	0.113011	0.999993	0.130017	0.432244	0.823585	-0.0887681	0.440014	0.847485	-0.108959	0.536769	0.815556
AHI1	-0.152653	0.051154	0.372739	0.0876048	0.385097	0.999993	-0.0305585	0.756736	0.944206	0.143052	0.0700962	0.491356	-0.0644574	0.658765	0.875282
AHI1-DT	-0.194276	0.313713	NA	0.105042	0.563485	0.999993	-0.234049	0.380159	NA	0.0138586	0.953735	0.992192	-0.232188	0.363623	0.704309
AHNAK	-0.0761725	0.222205	0.576576	-0.052998	0.35739	0.999993	0.11306	0.123935	0.54944	-0.00696435	0.891652	0.983556	-0.0347672	0.623219	0.860202
AHNAK2	-0.827063	0.652322	NA	-1.00767	0.276991	0.999993	0.601863	0.678886	NA	0.689613	0.548424	NA	0.953564	0.399782	NA
AHR	-0.0241299	0.631326	0.848391	0.0617298	0.24191	0.999993	-0.0977827	0.165693	0.602889	0.0472283	0.357854	0.803787	0.000881293	0.989164	0.997273
AHRR	-0.0329121	0.893288	NA	-0.0138732	0.940155	0.999993	0.412985	0.0353123	0.350395	0.14456	0.390169	0.82426	0.312576	0.338392	0.685564
AHSA1	-0.0729997	0.178176	0.534215	-0.0322374	0.604259	0.999993	-0.141762	0.0138756	0.246167	0.0853375	0.144146	0.622194	0.0121615	0.856283	0.953581
AHSA2P	-0.0360783	0.504045	0.774693	0.0689761	0.21728	0.999993	0.0343727	0.667212	0.918695	0.070014	0.244911	0.728227	-0.00563758	0.937813	0.981467
AHSG	NA	NA	NA	0.134572	0.962619	0.999993	0.52617	0.857076	NA	0.103624	0.971684	NA	-0.376729	0.892826	NA
AHSP	0.224845	0.106709	0.451614	0.137688	0.472358	0.999993	0.102405	0.594532	0.895423	-0.214181	0.259904	0.740415	-0.699448	0.0089408	0.0961598
AICDA	0.187253	0.0548922	NA	0.0656162	0.624267	0.999993	0.0233864	0.863808	0.972699	0.00409507	0.969749	0.99531	0.014887	0.920134	0.977308
AIDA	0.211956	0.00019969	0.0855743	0.138816	0.14742	0.999993	0.0457746	0.637983	0.90998	-0.0493272	0.490759	0.870565	-0.199999	0.0196686	0.155704
AIDAP2	0.210554	0.275266	NA	-0.19406	0.288038	0.999993	0.221683	0.307649	0.744164	-0.112787	0.452839	0.853714	-0.182704	0.370159	0.708775
AIF1	-0.187718	0.052699	0.375169	0.149702	0.184516	0.999993	0.137257	0.241986	0.688924	-0.0179991	0.831818	0.971451	-0.355342	0.0137159	0.125186
AIF1L	-0.201945	0.580664	NA	-0.14212	0.642594	0.999993	-0.47492	0.422908	NA	0.0187803	0.956955	0.993172	-0.588961	0.169299	NA
AIFM1	-0.0337451	0.541936	0.796801	0.0287712	0.606058	0.999993	-0.0178072	0.815658	0.961036	0.0463935	0.275779	0.755708	0.118177	0.0333206	0.216777
AIFM1P1	0.197817	0.946023	NA	0.0856701	0.976621	0.999993	-0.350585	0.904868	NA	0.272097	0.925758	NA	-0.312255	0.915521	NA
AIFM2	0.0533167	0.533156	NA	0.089902	0.216384	0.999993	0.0343003	0.73683	0.939968	0.0787998	0.270531	0.750057	-0.0206577	0.79157	0.931779
AIFM3	-0.0789099	0.428086	NA	-0.0229863	0.863563	0.999993	0.357361	0.00537663	0.169966	-0.101255	0.429031	0.842924	-0.164605	0.324384	0.673568
AIG1	-0.00255934	0.961374	0.985546	0.0129036	0.816931	0.999993	-0.0287026	0.646178	0.912789	-0.0495627	0.386286	0.822579	-0.131321	0.121267	0.438833
AIM2	0.132866	0.189263	0.546832	0.267884	0.0103081	0.948558	0.330654	0.00434796	0.155154	0.365615	0.00664387	0.182537	0.204244	0.256085	0.612535
AIMP1	-0.147028	0.0605169	0.390386	0.0903078	0.280869	0.999993	0.0222788	0.837835	0.965174	0.0146634	0.852528	0.976227	0.00143762	0.992035	0.997802
AIMP1P1	-0.238058	0.935071	NA	0.272573	0.925729	0.999993	NA	NA	NA	-0.253322	0.930889	NA	NA	NA	NA
AIMP2	0.0113641	0.847124	0.945175	-0.0538466	0.30203	0.999993	-0.0442641	0.539163	0.875538	0.0459202	0.511264	0.878997	-0.00268617	0.977131	0.993754
AIP	0.120533	0.191659	0.548796	-0.0228073	0.585458	0.999993	0.166394	0.00869528	0.204188	0.0990732	0.0688763	0.488656	0.0224494	0.771471	0.923686
AIPL1	0.0600137	0.348224	0.671471	0.0616465	0.412705	0.999993	-0.0374775	0.723131	0.937207	0.101846	0.166251	0.647672	0.0948465	0.354417	0.696901
AIRE	-0.236691	0.500729	NA	-0.100833	0.708985	0.999993	0.255665	0.424825	NA	0.0891779	0.689617	0.938587	0.591033	0.065504	0.317568
AIRN	-0.255619	0.9303	NA	NA	NA	NA	NA	NA	NA	0.344263	0.906251	NA	NA	NA	NA
AJAP1	0.384831	0.189374	NA	-0.11207	0.687635	0.999993	-0.339838	0.214882	0.665862	0.543096	0.0319341	0.374956	0.646302	0.0324535	0.213812
AJM1	-0.160101	0.178418	NA	-0.0128705	0.924129	0.999993	0.224262	0.0582152	0.422813	-0.0801612	0.462709	0.856137	0.118658	0.467305	0.773637
AJUBA	0.00745644	0.966926	NA	1.67542e-05	0.99994	0.999993	-0.0292333	0.893981	0.976931	-0.603918	0.00787429	0.20083	0.311041	0.344215	0.689663
AJUBA-DT	-0.238641	0.931921	NA	-0.190956	0.873976	0.999993	-0.360627	0.748608	NA	-0.396327	0.8158	NA	-0.574	0.604477	NA
AK1	0.462441	0.0075678	0.232836	0.0334556	0.850519	0.999993	-0.124835	0.449483	0.832971	-0.413558	0.0219053	0.328562	-0.669275	0.00160326	0.0331531
AK2	-0.0700566	0.0522201	0.374734	-0.0222354	0.429389	0.999993	0.028866	0.466533	0.841764	0.00687814	0.855931	0.977162	0.00224417	0.969932	0.991584
AK2P2	-0.731784	0.0333343	NA	0.0298297	0.920491	0.999993	0.336961	0.326616	NA	0.323057	0.300533	0.772069	0.301638	0.37931	NA
AK3	-0.0386329	0.271795	0.614375	0.00977771	0.811285	0.999993	0.0250675	0.501596	0.856503	0.0784074	0.0334718	0.381639	0.0845912	0.0614319	0.307725
AK3P3	0.030871	0.752318	NA	-0.0330251	0.729591	0.999993	-0.142698	0.280729	0.722947	0.126477	0.214395	0.696709	-0.146056	0.25426	0.611121
AK3P5	NA	NA	NA	NA	NA	NA	NA	NA	NA	NA	NA	NA	-0.302208	0.918376	NA
AK4	-0.0719072	0.615414	0.840755	-0.122544	0.339813	0.999993	-0.0445576	0.752297	0.943551	-0.164225	0.183518	0.665804	0.29525	0.0483454	0.268547
AK4P1	0.168206	0.227596	NA	0.0446722	0.770912	0.999993	0.0182034	0.937976	0.986348	0.258893	0.0710502	0.494076	-0.24833	0.189487	0.537844
AK4P4	0.240838	0.389056	NA	0.102145	0.581604	0.999993	0.408616	0.118476	NA	-0.0146249	0.942864	0.990187	-0.185475	0.542218	NA
AK4P6	-0.00579738	0.998417	NA	NA	NA	NA	NA	NA	NA	NA	NA	NA	NA	NA	NA
AK5	-0.0341367	0.741179	0.899966	-0.103561	0.317313	0.999993	-0.101299	0.487146	0.85074	-0.139556	0.152741	0.632769	-0.446614	0.00207998	0.0390637
AK6	-0.200031	0.0990645	NA	0.158563	0.329597	0.999993	-0.155583	0.444226	0.830886	0.201423	0.0869964	0.534605	-0.0588148	0.777481	0.925599
AK6P1	-0.242521	0.93385	NA	NA	NA	NA	NA	NA	NA	NA	NA	NA	NA	NA	NA
AK7	0.119109	0.208897	NA	-0.0500397	0.599726	0.999993	-0.0796225	0.540187	0.875933	-0.148297	0.0682792	0.48666	0.107113	0.452816	0.764302
AK8	-0.168167	0.615623	NA	0.183482	0.441053	0.999993	0.169184	0.63684	NA	0.400651	0.153178	0.633021	-0.239814	0.530484	0.81164
AK9	-0.0244414	0.538193	0.794348	-0.00860101	0.821187	0.999993	-0.0317323	0.62468	0.904744	0.0425675	0.43434	0.845097	-0.0355224	0.632137	0.864446
AKAP1	-0.0680976	0.372859	0.687663	-0.0632711	0.396399	0.999993	-0.124758	0.261004	0.707392	0.0619624	0.382393	0.819461	0.220298	0.0531076	0.283846
AKAP1-DT	-0.178737	0.322345	NA	-0.0366344	0.853139	0.999993	0.0155374	0.94947	NA	0.0918961	0.688864	0.938414	0.230372	0.376798	0.71319
AKAP10	-0.0154242	0.648398	0.856653	0.0431563	0.293822	0.999993	-0.0436338	0.37911	0.796872	-0.0228569	0.539163	0.888965	-0.0991797	0.0416642	0.249249
AKAP11	0.0218978	0.553672	0.80531	0.00424895	0.899821	0.999993	-0.0708322	0.182529	0.625199	0.0641682	0.15712	0.635983	0.144348	0.011881	0.114739
AKAP12	0.263551	0.108052	0.45352	0.129073	0.298784	0.999993	0.135178	0.358699	0.781315	-0.110052	0.474861	0.863105	0.18433	0.334498	0.681741
AKAP13	0.0620708	0.076205	0.420971	0.027775	0.498508	0.999993	-0.0637756	0.170262	0.609428	0.0421257	0.328066	0.78876	0.0403088	0.471142	0.776286
AKAP13-AS1	-0.243686	0.933489	NA	-0.356718	0.902854	0.999993	NA	NA	NA	NA	NA	NA	-0.290096	0.921594	NA
AKAP14	-0.0621935	0.983017	NA	-0.193422	0.947252	0.999993	NA	NA	NA	0.187431	0.948859	NA	NA	NA	NA
AKAP17A	-0.0370811	0.309184	0.645762	0.0508781	0.342433	0.999993	0.0592564	0.36082	0.783373	0.0371997	0.348933	0.799577	-0.0367932	0.512841	0.801794
AKAP17BP	NA	NA	NA	0.2353	0.935875	0.999993	NA	NA	NA	-0.0535471	0.985384	NA	NA	NA	NA
AKAP3	-0.0781475	0.606258	NA	-0.0607033	0.677306	0.999993	0.0181936	0.936123	0.986217	0.240682	0.224912	0.7076	-0.189369	0.38949	0.72177
AKAP4	NA	NA	NA	-0.291378	0.920639	0.999993	NA	NA	NA	0.0564522	0.984586	NA	-0.128018	0.965387	NA
AKAP5	0.0104509	0.876856	0.957361	0.122693	0.137019	0.999993	0.0768644	0.409435	0.815621	0.0921117	0.310874	0.778088	0.00207435	0.978077	0.993813
AKAP6	0.0244697	0.748113	0.902754	-0.00123362	0.988248	0.999993	-0.176326	0.0419419	0.376186	0.00780978	0.931221	0.988988	-0.109451	0.203851	0.554841
AKAP7	0.0734367	0.498901	0.77173	0.0538209	0.615297	0.999993	0.0092188	0.963548	0.991273	-0.316378	0.00223722	0.104717	-0.363921	0.0571162	0.295848
AKAP8	-0.0796747	0.103958	0.447737	-0.00872288	0.861556	0.999993	0.0960668	0.054966	0.412671	0.0497828	0.290456	0.76679	-0.0315682	0.530776	0.811948
AKAP8L	0.0124422	0.749754	0.903425	-0.0369236	0.544261	0.999993	0.0873308	0.254153	0.69949	-0.0545631	0.166113	0.64739	-0.0133437	0.805068	0.936548
AKAP9	0.0342312	0.380751	0.694774	0.0219713	0.599316	0.999993	-0.111048	0.116961	0.539618	0.128853	0.00462665	0.153198	0.0263395	0.700849	0.89484
AKIP1	-0.00259925	0.945235	0.979852	-0.00624904	0.881586	0.999993	0.0122886	0.867747	0.973249	0.0518518	0.229946	0.712162	0.0963303	0.155341	0.488858
AKIRIN1	-0.02791	0.640239	0.851972	-0.0172677	0.781262	0.999993	-0.0466845	0.513483	0.861578	-0.0421476	0.428797	0.842743	-0.165845	0.0231908	0.173984
AKIRIN2	0.0343398	0.531664	0.789922	0.0156442	0.780735	0.999993	0.0329976	0.48772	0.85074	-0.0222008	0.610647	0.916628	-0.0927989	0.261349	0.616476
AKNA	0.150834	0.111565	0.457304	-0.0645974	0.277083	0.999993	0.0589608	0.43313	0.824414	-0.00683903	0.887928	0.983208	0.0495632	0.450514	0.762887
AKNAD1	-0.0669099	0.637222	NA	0.122615	0.429054	0.999993	-0.200221	0.350773	0.775029	-0.123222	0.454701	0.854031	0.103141	0.578919	0.839322
AKR1A1	-0.0778586	0.122083	0.468512	-0.0405955	0.364118	0.999993	0.108088	0.0471624	0.391512	0.0346632	0.482977	0.867618	-0.0527212	0.488212	0.787345
AKR1B1	0.0436827	0.287754	0.627661	-0.0433232	0.27098	0.999993	0.0126534	0.851833	0.969149	-0.0115863	0.75548	0.952312	0.0626682	0.185564	0.532178
AKR1B10	0.27581	0.302137	NA	0.11368	0.62444	0.999993	-0.0803193	0.8045	NA	0.0262159	0.912477	0.986009	-0.186617	0.578098	0.838674
AKR1B15	0.0762363	0.283021	0.622885	0.0560629	0.405104	0.999993	-0.141143	0.0900911	0.494357	-0.0405279	0.55087	0.89321	-0.139561	0.120015	0.4366
AKR1B1P1	-0.813759	0.0895573	NA	0.58218	0.41788	0.999993	-0.0369124	0.964065	NA	-0.638656	0.217353	NA	-0.521243	0.522728	NA
AKR1C1	-0.242108	0.171341	NA	0.0909882	0.685118	0.999993	-0.0172248	0.936421	0.986217	0.316769	0.141013	0.619699	0.0849344	0.7449	0.912274
AKR1C2	0.12642	0.708916	NA	-0.639692	0.084698	0.999993	0.853477	0.0399466	NA	-0.128878	0.639791	0.925142	-0.886431	0.0450301	NA
AKR1C3	-0.089181	0.398816	0.70769	0.131833	0.215097	0.999993	0.21195	0.0454499	0.387728	-0.0696943	0.496789	0.872165	-0.213742	0.186752	0.533601
AKR1C4	0.202469	0.944744	NA	0.256455	0.930113	0.999993	NA	NA	NA	-0.119612	0.967363	NA	-0.335327	0.909284	NA
AKR1C5P	-0.335929	0.381206	NA	0.0718683	0.851259	0.999993	0.0942001	0.845133	NA	-0.215067	0.495907	0.871973	0.970649	0.086158	NA
AKR1C6P	-0.169894	0.953612	NA	NA	NA	NA	NA	NA	NA	0.0586718	0.983978	NA	NA	NA	NA
AKR1C7P	-0.182162	0.209531	NA	0.0661171	0.555364	0.999993	-0.00720884	0.961222	0.991273	-0.0608428	0.618609	0.918473	0.147791	0.257218	0.612932
AKR1C8	0.0624615	0.725413	NA	0.388965	0.0435122	0.998815	-0.199156	0.45132	NA	0.106501	0.545572	0.891476	0.0869198	0.745327	0.912456
AKR1D1	0.115751	0.665812	NA	-0.0507143	0.85805	0.999993	0.0949834	0.752628	NA	0.522067	0.0394466	0.4042	0.259688	0.466878	NA
AKR1D1P1	-0.289743	0.282499	NA	0.387091	0.148569	0.999993	0.156358	0.563678	NA	0.387033	0.0646297	0.477927	0.813701	0.00567485	0.0728238
AKR1E2	0.220027	0.0540762	0.376971	0.00355014	0.982915	0.999993	0.00490516	0.972717	0.993971	-0.147612	0.288295	0.766502	-0.501251	0.00635037	0.0776943
AKR7A2	-0.0728176	0.191097	0.548703	-0.00962279	0.857258	0.999993	0.0978549	0.13849	0.571044	-0.0197978	0.698945	0.940938	-0.0327946	0.688628	0.88987
AKR7A3	0.262377	0.28608	NA	0.254047	0.422298	0.999993	-0.0741827	0.813583	NA	0.107049	0.696189	0.939864	0.185934	0.60476	NA
AKR7L	0.149882	0.620049	NA	-0.315064	0.284898	0.999993	-0.0977207	0.761431	NA	-0.448039	0.093899	0.546878	0.0742899	0.792923	0.931999
AKT1	0.0238519	0.65632	0.860448	-0.0732713	0.143269	0.999993	0.126057	0.0481214	0.394025	0.0052	0.909678	0.985635	-0.0536826	0.513284	0.802001
AKT1S1	0.181796	0.0347095	0.333559	-0.0408618	0.724054	0.999993	0.00491225	0.969189	0.992955	-0.170267	0.127713	0.602404	-0.517749	0.000808027	0.0214593
AKT2	0.0901283	0.126955	0.475613	-0.0969399	0.173473	0.999993	0.0467956	0.509373	0.859367	-0.0836973	0.243852	0.726702	-0.209357	0.0629709	0.311545
AKT3	-0.0239095	0.676601	0.870153	-0.022201	0.688414	0.999993	-0.193808	0.00114116	0.0902667	-0.0906359	0.0784863	0.516222	-0.0345893	0.676245	0.884111
AKT3-IT1	-0.171059	0.280163	NA	-0.00959378	0.949903	0.999993	-0.331155	0.228634	0.677649	-0.1164	0.557212	0.895523	-0.221455	0.408772	0.734603
AKTIP	-0.0805989	0.102326	0.445723	0.0701966	0.155208	0.999993	-0.0168013	0.782815	0.953598	0.00411673	0.920337	0.98795	0.0669982	0.232815	0.587785
AKTIPP2	0.246488	0.781604	NA	0.459553	0.874877	0.999993	0.760335	0.79531	NA	0.0702668	0.972178	NA	-0.410707	0.871731	NA
ALAD	0.0854698	0.204701	0.5595	-0.0741283	0.40185	0.999993	0.0922422	0.154502	0.58867	-0.0597835	0.479127	0.864885	-0.221444	0.0503932	0.275161
ALAS1	0.0397221	0.347097	0.671183	-0.0764671	0.0783703	0.999993	0.0338033	0.513553	0.861611	0.0063187	0.904217	0.985635	0.0278754	0.685527	0.888155
ALAS2	0.320105	0.259266	0.603399	0.00364775	0.984611	0.999993	0.125879	0.512677	0.86135	-0.181561	0.280526	0.760739	-0.728401	0.00122682	0.0276916
ALB	0.0225715	0.958051	NA	0.615166	0.067588	0.999993	-0.198987	0.702524	NA	-0.38182	0.44281	0.847947	0.0955213	0.874238	NA
ALCAM	-0.0431064	0.385841	0.699001	0.0612168	0.220662	0.999993	-0.111595	0.115418	0.537835	0.0403364	0.464215	0.857076	0.000614351	0.993383	0.998093
ALDH16A1	-0.0839779	0.233807	0.586291	-0.112603	0.25239	0.999993	0.0898586	0.386462	0.802338	0.0384718	0.666176	0.93393	0.0655438	0.502558	0.795771
ALDH18A1	0.0696585	0.3252	0.658836	-0.104214	0.239256	0.999993	0.102848	0.131371	0.560143	0.153674	0.0556881	0.454611	0.312806	0.00752375	0.086199
ALDH1A1	-0.0652905	0.439793	0.733538	-0.168729	0.0619101	0.999993	-0.0952791	0.481892	0.849004	0.0340383	0.685739	0.938272	-0.273223	0.0431953	0.254978
ALDH1A2	-0.132575	0.426358	NA	0.261177	0.0607812	0.999993	-0.0090877	0.956225	0.990822	0.229363	0.167416	0.648518	-0.132978	0.499389	0.794177
ALDH1A3	-0.481473	0.868999	NA	0.213726	0.94167	0.999993	0.351512	0.904518	NA	-0.0924097	0.974761	NA	-0.311322	0.91575	NA
ALDH1A3-AS1	-0.0953143	0.360716	NA	0.112297	0.316052	0.999993	0.184259	0.14138	0.574386	0.0852581	0.40198	0.830909	0.102244	0.428845	0.747437
ALDH1B1	-0.0135446	0.803777	0.928251	-0.0671005	0.21487	0.999993	-0.00909317	0.885453	0.976446	0.0134603	0.821148	0.968721	0.0289168	0.652875	0.872493
ALDH1L1	-0.066666	0.624906	NA	-0.0387015	0.814776	0.999993	-0.103162	0.524522	0.868561	-0.275684	0.0745196	0.502266	-0.0874344	0.693049	0.89115
ALDH1L2	0.0950275	0.385017	NA	-0.180586	0.166052	0.999993	0.0630848	0.671819	0.921037	0.189087	0.0903841	0.540739	0.139485	0.379304	0.715031
ALDH2	-0.0486558	0.46419	0.749296	-0.121434	0.10691	0.999993	0.0793857	0.409606	0.815621	-0.0748734	0.363258	0.807392	-0.315576	0.00411027	0.0595094
ALDH3A1	-0.15329	0.958158	NA	0.263988	0.880905	0.999993	-0.025429	0.993073	NA	0.101946	0.972166	NA	0.197438	0.946467	NA
ALDH3A2	-6.31519e-05	0.999068	0.999346	-0.053127	0.339795	0.999993	0.140614	0.0166099	0.263613	0.00888002	0.856525	0.977162	-0.0621881	0.265126	0.619647
ALDH3B1	-0.0658366	0.261585	0.605317	-0.113481	0.0579204	0.999993	0.182399	0.00909109	0.208695	0.0156819	0.812066	0.966228	-0.0745189	0.429672	0.748284
ALDH3B2	0.150286	0.958941	NA	-0.245034	0.933115	0.999993	0.585976	0.745706	NA	0.447578	0.878016	NA	1.35514	0.500615	NA
ALDH4A1	-0.0871149	0.287865	NA	-0.10305	0.35102	0.999993	0.232627	0.0946428	0.503722	0.0321682	0.788133	0.960483	-0.00389071	0.979365	0.993813
ALDH5A1	0.298626	0.000339394	0.0993266	-0.0100701	0.931491	0.999993	0.00100127	0.992756	0.999078	-0.245497	0.0415319	0.411197	-0.453248	0.000568042	0.016939
ALDH6A1	0.0911418	0.0651037	0.399264	-0.0720548	0.238442	0.999993	-0.0478478	0.593795	0.895244	0.0105546	0.85793	0.977382	0.127638	0.114573	0.425778
ALDH7A1	0.0864799	0.185541	0.54324	-0.0189637	0.803448	0.999993	-0.0935054	0.420205	0.819886	-0.0204801	0.798959	0.962291	0.158957	0.0940999	0.383689
ALDH7A1P1	0.694688	0.761529	NA	0.576999	0.785518	0.999993	-0.772374	0.657198	NA	0.36582	0.859203	NA	-0.846429	0.613176	NA
ALDH7A1P3	0.243024	0.774197	NA	0.386728	0.723915	0.999993	-0.402023	0.791411	NA	-0.701771	0.730154	NA	-0.441466	0.87883	NA
ALDH8A1	0.223167	0.0969099	NA	0.117982	0.251972	0.999993	-0.215518	0.0834556	0.484209	-0.148848	0.229591	0.711777	0.105198	0.534388	0.814558
ALDH9A1	-0.00837732	0.832495	0.940525	-0.00930918	0.832139	0.999993	-0.00973431	0.852905	0.969297	-0.0368875	0.436818	0.846554	-0.0474835	0.375371	0.712296
ALDOA	-0.0366722	0.469081	0.751944	-0.104252	0.0708613	0.999993	0.149546	0.0302606	0.330103	-0.0750625	0.190862	0.672524	-0.070809	0.426668	0.745832
ALDOB	-0.106447	0.970907	NA	-0.165381	0.954812	0.999993	-0.537869	0.854336	NA	0.10025	0.972637	NA	0.321539	0.913029	NA
ALDOC	0.0940901	0.439852	NA	-0.0939112	0.138622	0.999993	0.0187715	0.796231	0.957762	-0.111379	0.0821668	0.525801	0.0201874	0.847458	0.950795
ALG1	-0.0290561	0.624515	0.845737	-0.0666708	0.218323	0.999993	0.0727184	0.261009	0.707392	0.0116089	0.855485	0.977162	0.0959527	0.258005	0.613505
ALG10	-0.0377807	0.551644	0.803883	0.0867806	0.3088	0.999993	-0.0115232	0.882004	0.976423	0.0780421	0.231744	0.713572	0.178134	0.0154496	0.134513
ALG10B	-0.131758	0.0139363	0.266277	0.0658621	0.286538	0.999993	-0.0944566	0.152461	0.586	0.068692	0.225753	0.708188	0.0583979	0.38668	0.719901
ALG11	-0.00163595	0.961331	0.985546	0.0232268	0.537397	0.999993	-0.0746189	0.0502042	0.398709	0.0379363	0.300645	0.772119	0.00426221	0.932476	0.980129
ALG12	0.0134553	0.872759	0.956009	-0.100239	0.209808	0.999993	0.224108	0.114181	0.537044	-0.189239	0.0900568	0.540314	0.144745	0.374838	0.711585
ALG13	-0.0699644	0.110457	0.455209	0.14416	0.0678797	0.999993	-0.134406	0.139167	0.572039	0.0630825	0.310978	0.778088	-0.0766275	0.511756	0.801077
ALG14	-0.0325685	0.778608	0.917042	-0.00767721	0.94556	0.999993	0.0503562	0.672085	0.921138	0.251754	0.0508073	0.440396	0.113499	0.443927	0.757156
ALG1L10P	0.302071	0.917535	NA	0.223818	0.938981	0.999993	0.00267073	0.999274	NA	-0.315861	0.913934	NA	NA	NA	NA
ALG1L11P	-0.208034	0.943128	NA	0.319475	0.912915	0.999993	0.228176	0.937997	NA	-0.416366	0.886703	NA	NA	NA	NA
ALG1L12P	0.103811	0.97165	NA	NA	NA	NA	NA	NA	NA	NA	NA	NA	NA	NA	NA
ALG1L13P	0.0713353	0.247852	0.595253	0.0799677	0.434082	0.999993	0.000347345	0.996341	0.999347	-0.094382	0.218331	0.701487	-0.289159	0.0191973	0.153449
ALG1L1P	-0.195737	0.580605	NA	-0.0821051	0.722689	0.999993	0.367126	0.252761	NA	-0.0130395	0.965397	0.995256	0.135217	0.746023	NA
ALG1L2	-0.18822	0.0474021	NA	0.0579163	0.675783	0.999993	-0.21739	0.182999	0.625199	0.0106115	0.934006	0.989055	-0.132685	0.471375	0.776332
ALG1L6P	-0.0685652	0.844967	NA	-0.694452	0.253474	0.999993	0.39018	0.608078	NA	-1.08143	0.079567	NA	-0.309552	0.762501	NA
ALG1L7P	0.591175	0.6432	NA	0.366099	0.568196	0.999993	0.577012	0.606535	NA	-0.26927	0.702817	NA	0.535889	0.679804	NA
ALG1L9P	-0.0304944	0.924641	NA	0.648239	0.315798	0.999993	-0.482903	0.421939	NA	0.181959	0.740701	NA	0.0222931	0.970834	NA
ALG2	-0.117012	0.0071789	0.229368	-0.0218582	0.643198	0.999993	-0.0501892	0.322085	0.754329	0.0276527	0.569566	0.900159	-0.0350835	0.478538	0.78116
ALG3	-0.0595973	0.377352	0.69212	-0.0950405	0.0560266	0.999993	-0.0065314	0.904225	0.978758	0.0253766	0.657404	0.93083	-0.011373	0.87131	0.959082
ALG3P1	-0.109431	0.969234	NA	0.152751	0.715615	0.999993	-0.371152	0.563166	NA	-0.451485	0.378219	NA	0.531691	0.508974	NA
ALG5	-0.0422912	0.521608	0.784729	-0.00700017	0.908295	0.999993	-0.00663725	0.935447	0.986134	0.107986	0.056332	0.456872	0.0206667	0.793371	0.932065
ALG6	0.0176821	0.681148	0.872499	0.0147653	0.734715	0.999993	-0.0742597	0.158256	0.593	0.0489972	0.304635	0.774841	-0.00029501	0.995539	0.998542
ALG8	-0.0381625	0.419153	0.720443	-0.0260525	0.65191	0.999993	-0.039553	0.465341	0.841345	-0.0939506	0.043975	0.419154	0.135038	0.0188348	0.152449
ALG9	-0.0180446	0.692858	0.877611	-0.0338187	0.620905	0.999993	-0.0216802	0.746585	0.942437	-0.124235	0.0118313	0.253952	-0.0387648	0.588968	0.844235
ALG9-IT1	-0.131062	0.788996	NA	0.0390282	0.900569	0.999993	-0.333129	0.419683	NA	-0.418664	0.214362	0.696709	-0.161129	0.775272	NA
ALK	-0.206772	0.943532	NA	-0.150214	0.958968	0.999993	0.137331	0.962638	NA	-0.254782	0.930403	NA	0.186708	0.949431	NA
ALKAL1	-0.0217678	0.994052	NA	-0.101994	0.972173	0.999993	NA	NA	NA	-0.114244	0.968809	NA	NA	NA	NA
ALKAL2	-0.487409	0.244743	NA	-0.737979	0.122108	0.999993	0.136101	0.817402	NA	0.331033	0.49818	NA	0.123723	0.772976	NA
ALKBH1	-0.0830244	0.112323	0.4578	-0.02129	0.694082	0.999993	0.0474021	0.421071	0.820155	0.0160634	0.756902	0.952312	-0.0279072	0.734629	0.907507
ALKBH2	-0.0999173	0.233442	NA	-0.121955	0.184976	0.999993	-0.122801	0.192145	0.637381	0.0162081	0.85403	0.976882	-0.11346	0.319375	0.668606
ALKBH3	-0.162607	0.0119268	0.257876	0.070971	0.303844	0.999993	-0.0462435	0.63597	0.909648	0.0328673	0.60549	0.915296	-0.0479211	0.596181	0.847579
ALKBH3-AS1	0.258245	0.929582	NA	-0.0439376	0.988004	0.999993	0.316587	0.914066	NA	-0.117908	0.967804	NA	0.255373	0.930966	NA
ALKBH4	-0.0684946	0.260238	0.604247	0.0406893	0.45651	0.999993	0.0400623	0.517882	0.86462	0.0545556	0.342744	0.797281	0.0901351	0.359241	0.701407
ALKBH5	0.0157023	0.77491	0.915169	-0.0771306	0.162239	0.999993	0.0713963	0.224723	0.675209	-0.0412629	0.403759	0.831952	-0.0942739	0.212029	0.565115
ALKBH6	0.0982283	0.0682943	0.408099	-0.015542	0.768144	0.999993	0.215735	0.00695195	0.191755	0.0884657	0.13838	0.618508	-0.109354	0.14624	0.475709
ALKBH7	-0.0779153	0.280675	0.620568	-0.0923297	0.509273	0.999993	0.32475	0.039286	0.365968	-0.0949888	0.508422	0.877426	0.0939135	0.697143	0.89303
ALKBH8	-0.0934212	0.125406	0.473044	0.012902	0.827207	0.999993	-0.0423657	0.557349	0.882967	0.00475067	0.935157	0.9891	0.00629781	0.943243	0.982436
ALLC	-0.277254	0.924396	NA	-0.0324706	0.991136	0.999993	-0.35344	0.904068	NA	0.157691	0.956966	NA	0.0169417	0.995415	NA
ALMS1	0.0148902	0.814693	0.933618	-0.0209707	0.680332	0.999993	-0.15758	0.00147898	0.0975141	-0.0700653	0.187697	0.671105	-0.0781584	0.371964	0.71023
ALMS1-IT1	-0.154458	0.0758541	NA	0.0751805	0.399713	0.999993	-0.276029	0.00406907	0.153418	0.0489736	0.631593	0.921928	0.136221	0.196156	0.546887
ALMS1P1	0.341882	0.146965	NA	-0.0554775	0.7746	0.999993	0.264857	0.206157	NA	0.0275061	0.909267	0.985635	0.0456528	0.866045	0.956573
ALOX12	0.2086	0.132604	NA	-0.13002	0.398018	0.999993	-0.157381	0.152364	0.585829	-0.291133	0.0208949	0.321694	-0.190776	0.138456	0.463145
ALOX12-AS1	-0.00183686	0.970489	0.988196	0.0230682	0.695969	0.999993	0.0677619	0.314271	0.748356	-0.0410038	0.502003	0.873914	-0.0673937	0.410646	0.736422
ALOX12B	0.427507	0.881942	NA	0.383426	0.418563	0.999993	-0.638107	0.357029	NA	-0.154046	0.808135	NA	0.382669	0.57501	NA
ALOX12P1	-0.381374	0.339326	NA	-0.533625	0.0461017	0.999993	0.92177	0.0218238	NA	0.369028	0.255637	0.737243	0.861474	0.0548043	NA
ALOX12P2	-0.0380374	0.61717	0.841379	-0.0526168	0.593319	0.999993	-0.0229316	0.823956	0.962633	-0.0547272	0.449407	0.852088	0.0697582	0.495881	0.7917
ALOX15	0.165979	0.387759	0.700605	-0.0901209	0.438974	0.999993	0.52407	0.0178604	0.271542	0.661645	0.000220967	0.0235406	0.850832	3.60672e-05	0.00274326
ALOX15B	-0.151715	0.508316	NA	-0.101147	0.58592	0.999993	0.00288456	0.991156	0.999047	-0.0616587	0.791384	0.96112	-0.647456	0.07422	0.338362
ALOX15P1	0.0718937	0.330476	0.66198	-0.0423297	0.511994	0.999993	-0.114304	0.224396	0.674923	0.0665408	0.3243	0.786334	0.0884441	0.234721	0.589851
ALOX15P2	NA	NA	NA	0.217222	0.940787	0.999993	NA	NA	NA	NA	NA	NA	NA	NA	NA
ALOX5	0.0234467	0.687845	0.875766	-0.0225145	0.74854	0.999993	0.161047	0.0199132	0.282456	-0.0935599	0.173734	0.654383	-0.147534	0.203995	0.554897
ALOX5AP	0.0277682	0.737286	0.897839	-0.00146904	0.986541	0.999993	0.022539	0.792063	0.955944	-0.056022	0.49444	0.871649	-0.109569	0.366886	0.706348
ALOXE3	-0.0730606	0.980046	NA	-0.335785	0.908548	0.999993	0.104866	0.971471	NA	-0.13769	0.962412	NA	0.0232347	0.993708	NA
ALPK1	0.122966	0.0925546	0.438539	0.120841	0.130989	0.999993	-0.101185	0.150908	0.583967	0.00157325	0.984439	0.998271	-0.137926	0.0687091	0.326159
ALPK2	-0.041954	0.835243	NA	0.0292662	0.882161	0.999993	-0.0330146	0.865976	0.973201	-0.292545	0.180944	0.662541	0.25947	0.217449	0.571324
ALPK3	-0.0123578	0.937837	NA	-0.148941	0.278293	0.999993	0.184617	0.323631	0.754854	0.0419411	0.713165	0.945128	-0.110226	0.618628	0.858116
ALPL	-0.0547526	0.664349	0.864734	0.0407461	0.737663	0.999993	0.118563	0.284519	0.725603	-0.180566	0.144444	0.622922	-0.25103	0.169582	0.509627
ALPP	0.0737119	0.979843	NA	-0.0580354	0.98416	0.999993	-0.121259	0.967002	NA	-0.579617	0.842752	NA	0.542743	0.853845	NA
ALS2	0.123607	0.00470204	0.198552	0.0513862	0.394083	0.999993	-0.0676867	0.31247	0.747281	0.12331	0.0284115	0.359723	0.0619922	0.38948	0.72177
ALS2CL	-0.0743611	0.283361	0.623325	-0.151056	0.157861	0.999993	0.123215	0.332533	0.762318	-0.00403299	0.951363	0.991676	0.283489	0.00499266	0.0671914
ALX4	0.0933492	0.974513	NA	0.0741634	0.979756	0.999993	NA	NA	NA	-0.0344432	0.99059	NA	NA	NA	NA
ALYREF	-0.108757	0.151175	0.505493	-0.0121687	0.807434	0.999993	0.11026	0.142378	0.575638	0.111567	0.0479706	0.43212	0.113093	0.0535518	0.285262
AMACR	-0.0835987	0.276569	0.61715	-0.106381	0.0890271	0.999993	-0.215903	0.0251427	0.309288	-0.0756578	0.475354	0.863438	-0.276393	0.0296822	0.202927
AMBP	-0.159224	0.956506	NA	-0.198921	0.945691	0.999993	0.117513	0.967967	NA	-0.384019	0.895331	NA	0.0859832	0.976652	NA
AMBRA1	0.12821	0.15416	0.508668	-0.0589592	0.291183	0.999993	0.0176539	0.81771	0.961036	-0.0499122	0.427714	0.842028	-0.075274	0.500818	0.79468
AMD1	0.0192882	0.668879	0.866037	-0.0567794	0.290854	0.999993	-0.164613	0.00164966	0.101731	-0.0706236	0.115289	0.583583	-0.224918	2.7179e-06	0.000396703
AMD1P1	0.268664	0.690654	NA	0.37627	0.454008	0.999993	-0.59155	0.350881	NA	0.575033	0.443674	NA	0.39012	0.652219	NA
AMD1P3	0.566465	0.05726	NA	-0.12453	0.666431	0.999993	0.369864	0.260585	NA	-0.168605	0.610786	0.916628	-0.051623	0.891546	NA
AMD1P4	0.0521919	0.634135	NA	-0.0504093	0.689715	0.999993	-0.022918	0.892549	0.976752	-0.0195433	0.880096	0.981842	0.09394	0.506206	0.798237
AMDHD1	-0.013989	0.907169	NA	-0.123936	0.305205	0.999993	0.351034	0.0953224	0.504141	-0.0672046	0.477127	0.863909	0.000543033	0.997538	0.99893
AMDHD2	-0.043428	0.502065	0.773267	-0.078093	0.385873	0.999993	0.127856	0.251112	0.696562	-0.0627689	0.300336	0.772021	-0.0320927	0.765674	0.921178
AMER1	-0.00930787	0.900998	0.965852	-0.0541154	0.374472	0.999993	0.0411698	0.513259	0.86147	-0.0125561	0.828419	0.970771	0.0477598	0.470586	0.775765
AMER2	0.136608	0.299928	NA	-0.00142391	0.989304	0.999993	-0.210726	0.268814	0.713485	0.0929852	0.46141	0.855764	0.187726	0.270893	0.625672
AMER3	0.0054162	0.969216	NA	0.0296456	0.862938	0.999993	-0.139299	0.532153	NA	-0.130943	0.434937	0.845798	0.172199	0.557183	0.826499
AMFR	0.222639	0.000978368	0.123001	-0.0282255	0.776808	0.999993	0.0842966	0.297744	0.73706	-0.13187	0.132013	0.608757	-0.261144	0.0172546	0.144573
AMH	0.161853	0.513759	NA	0.20777	0.465828	0.999993	0.0425503	0.91091	NA	0.261067	0.495903	0.871973	-0.175079	0.591724	NA
AMHR2	-0.55313	0.849816	NA	0.264484	0.927827	0.999993	1.17436	0.688346	NA	-0.137052	0.953903	NA	0.325218	0.912039	NA
AMIGO1	0.0102665	0.899323	0.965722	-0.113739	0.0586602	0.999993	-0.0536419	0.460928	0.839925	-0.103077	0.191947	0.673401	-0.0435096	0.641361	0.868418
AMIGO2	-0.045473	0.410291	0.714194	0.00591787	0.915938	0.999993	-0.0544492	0.481444	0.849	-0.0974422	0.107649	0.572047	-0.0745423	0.478824	0.781292
AMIGO3	-0.393209	0.892629	NA	-0.0440154	0.987985	0.999993	0.597972	0.838305	NA	-0.0429948	0.988249	NA	0.140462	0.961958	NA
AMMECR1	-0.0385455	0.538282	0.794348	-0.0127676	0.845979	0.999993	0.0727809	0.454188	0.835821	-0.0237438	0.790125	0.960856	0.00286469	0.976009	0.993163
AMMECR1-IT1	-0.0439752	0.707559	NA	-0.1123	0.462632	0.999993	0.206381	0.246196	NA	0.107564	0.516826	0.880095	-0.0455876	0.826436	0.94311
AMMECR1L	0.0407199	0.227118	0.578595	-0.0277935	0.330974	0.999993	0.0562402	0.155843	0.590542	0.0579496	0.0528933	0.445678	0.0113944	0.767271	0.921851
AMN	-0.332205	0.0900692	NA	-0.127497	0.607225	0.999993	-0.187581	0.540188	NA	-0.255086	0.364827	0.808341	-0.141325	0.659724	NA
AMN1	0.0875319	0.0896369	0.434334	0.0973579	0.0703163	0.999993	-0.0473036	0.461708	0.839925	-0.00447741	0.932526	0.989055	-0.0194909	0.764297	0.920848
AMOT	-0.159072	0.277645	NA	-0.237139	0.175704	0.999993	-0.219326	0.186804	0.629524	-0.133483	0.316308	0.780456	0.209828	0.24237	0.597621
AMOTL1	0.0453377	0.690069	NA	-0.12129	0.280774	0.999993	-0.107217	0.387436	0.802338	-0.124787	0.217348	0.700615	-0.360078	0.0220172	0.168417
AMOTL2	-0.0957082	0.97383	NA	0.206586	0.848862	0.999993	-0.551826	0.708985	NA	0.475881	0.698082	NA	-0.932306	0.484674	NA
AMPD1	-0.272418	0.925658	NA	-0.544371	0.840986	0.999993	-0.515669	0.860278	NA	-0.355629	0.903053	NA	-0.0749616	0.965203	NA
AMPD2	0.0701013	0.279617	0.620158	0.0109808	0.896336	0.999993	-0.0321493	0.717843	0.935811	-0.160926	0.00313434	0.124322	-0.305469	0.000887198	0.0229839
AMPD3	0.0243481	0.633843	0.849501	-0.00146264	0.973572	0.999993	0.119555	0.0193061	0.278637	0.0104753	0.875719	0.980113	-0.0109051	0.891486	0.967346
AMPH	-0.867182	0.0405261	NA	0.0195511	0.942401	0.999993	0.214819	0.515002	NA	-0.32365	0.389301	0.82407	-0.422956	0.321705	0.671451
AMT	-0.146128	0.345438	NA	0.102128	0.517828	0.999993	-0.0451353	0.794264	0.956737	0.138561	0.314467	0.779524	0.111801	0.552972	0.824216
AMY1A	-0.373282	0.484748	NA	1.40751	0.00297367	0.696386	0.539055	0.357811	NA	-0.16869	0.719277	0.945882	0.677716	0.255521	NA
AMY1B	-0.0214261	0.961557	NA	0.150198	0.95903	0.999993	0.124454	0.966133	NA	0.305414	0.91676	NA	0.0190029	0.994848	NA
AMY2A	-0.973791	0.738439	NA	-0.124312	0.966085	0.999993	0.190613	0.948185	NA	-0.628486	0.829425	NA	0.296786	0.919775	NA
AMY2B	-0.0768009	0.0998649	0.445126	0.0990103	0.073033	0.999993	-0.14412	0.0306608	0.331223	-0.00968427	0.873063	0.979898	-0.130536	0.0441004	0.257558
AMZ1	0.0282864	0.89351	NA	-0.203063	0.224476	0.999993	0.285533	0.215718	0.665862	0.140433	0.461327	0.855764	-0.0166345	0.947399	0.983908
AMZ2	-0.0399279	0.408353	0.712806	-0.00958378	0.869733	0.999993	0.0327988	0.674471	0.922251	0.0606806	0.257367	0.738616	-0.152361	0.0692751	0.327566
AMZ2P1	-0.0101005	0.90057	0.96585	-0.0638693	0.411884	0.999993	-0.00212244	0.985929	0.997388	0.0285046	0.72611	0.946735	-0.161694	0.126101	0.446174
ANAPC1	0.00205734	0.957585	0.984497	-0.029293	0.496232	0.999993	-0.0846061	0.171381	0.610757	0.0129249	0.713952	0.94546	0.0355167	0.548856	0.822436
ANAPC10	-0.0987353	0.0684576	0.408465	0.0538623	0.410687	0.999993	-0.0166926	0.84168	0.96693	0.0120901	0.810658	0.965701	-0.0264787	0.78052	0.926894
ANAPC10P1	-1.05456	0.432226	NA	0.24978	0.782884	0.999993	1.02282	0.538866	NA	0.120142	0.89134	NA	-0.400382	0.762116	NA
ANAPC11	-0.0721793	0.337718	0.66654	-0.00507666	0.938982	0.999993	0.188856	0.0276617	0.320097	0.0282935	0.646264	0.92731	-0.0782521	0.504735	0.797107
ANAPC13	-0.00915315	0.882658	0.9595	0.0220304	0.688457	0.999993	-0.053077	0.351136	0.775395	-0.0356101	0.424591	0.841765	-0.200903	0.0018724	0.0365816
ANAPC15	0.0132018	0.819909	0.935234	0.0250662	0.595401	0.999993	0.062451	0.349859	0.774788	-0.025509	0.61492	0.918076	0.0308068	0.70908	0.898071
ANAPC16	-0.0394898	0.47001	0.752127	0.0649433	0.195428	0.999993	0.0588625	0.336273	0.764702	-0.00750826	0.872835	0.979898	-0.143682	0.0137497	0.125431
ANAPC1P1	0.118522	0.278009	NA	0.10897	0.411825	0.999993	-0.210667	0.23201	0.679852	0.0747218	0.663825	0.933629	0.089825	0.563094	0.830463
ANAPC1P2	5.865	0.0439175	NA	0.293878	0.769627	0.999993	-2.38271	0.00685326	0.190886	-2.92912	0.0145359	0.274706	2.90964	0.0290668	0.200938
ANAPC1P3	NA	NA	NA	NA	NA	NA	-0.0315504	0.991422	NA	-0.157811	0.956943	NA	-0.030845	0.991657	NA
ANAPC1P4	-0.67521	0.816705	NA	0.35001	0.904453	0.999993	-0.261967	0.928437	NA	0.0126323	0.996543	NA	0.245368	0.933195	NA
ANAPC1P5	0.4426	0.680525	NA	-0.216485	0.935568	0.999993	0.0921622	0.974875	NA	0.582776	0.820003	NA	0.12073	0.952109	NA
ANAPC2	-0.0346004	0.588948	0.82528	-0.0459185	0.515528	0.999993	0.113015	0.115186	0.537624	-0.0694026	0.200921	0.683823	-0.0101082	0.875783	0.960725
ANAPC4	0.00481752	0.902523	0.966076	-0.00168183	0.977576	0.999993	-0.0546126	0.445294	0.831484	0.108358	0.0657538	0.481442	0.0728521	0.435025	0.751178
ANAPC5	-0.0121371	0.666257	0.864952	0.0445845	0.126866	0.999993	-0.0539443	0.147017	0.580321	0.0486071	0.0359851	0.393851	0.0935897	0.0305124	0.205704
ANAPC7	0.011125	0.763676	0.910617	-0.00532686	0.909665	0.999993	-0.0129439	0.803553	0.959653	0.060131	0.141562	0.620895	-0.000138018	0.998091	0.999082
ANG	-0.134785	0.294437	NA	-0.155608	0.21652	0.999993	-0.0852134	0.542086	0.876586	-0.250478	0.0482046	0.432128	-0.287288	0.023921	0.178023
ANGEL1	-0.0686313	0.323598	0.658166	-0.0982087	0.0526003	0.999993	-0.0247159	0.696833	0.929427	-0.046502	0.443163	0.848214	0.000205069	0.997976	0.999082
ANGEL2	-0.0357245	0.329569	0.66173	0.0833115	0.0606756	0.999993	-0.0653944	0.211394	0.661575	0.0219077	0.62245	0.919497	-0.0183253	0.703025	0.895835
ANGPT1	0.100056	0.122061	0.468512	0.0701931	0.295703	0.999993	-0.376872	3.69013e-07	0.00308347	-0.200711	0.0372794	0.397798	-0.397812	4.68807e-06	0.000601178
ANGPT2	0.00329988	0.977389	NA	0.144505	0.216405	0.999993	0.0343339	0.81763	0.961036	-0.103191	0.408053	0.834111	0.185999	0.262883	0.617339
ANGPT4	0.293167	0.00138357	NA	0.078223	0.484131	0.999993	-0.188797	0.181672	0.62345	-0.103924	0.322789	0.785251	0.146306	0.367504	0.706644
ANGPTL1	-0.0168555	0.995397	NA	0.172971	0.952805	0.999993	-0.349123	0.905218	NA	0.0852121	0.976721	NA	0.0120208	0.996744	NA
ANGPTL2	NA	NA	NA	0.224966	0.9386	0.999993	NA	NA	NA	0.242925	0.933688	NA	0.234314	0.936607	NA
ANGPTL3	-0.0871286	0.976215	NA	0.0146304	0.996004	0.999993	0.115078	0.968696	NA	0.0778897	0.978737	NA	NA	NA	NA
ANGPTL4	0.125018	0.839782	NA	-0.296687	0.750944	0.999993	-0.728198	0.267659	NA	-0.0217912	0.968292	NA	0.54593	0.557507	NA
ANGPTL6	0.103255	0.632526	NA	-0.209007	0.196171	0.999993	0.206392	0.417785	NA	-0.217507	0.28311	0.762253	-0.0548045	0.832715	0.944634
ANGPTL8	-0.663638	0.418889	NA	0.21097	0.942432	0.999993	-0.274923	0.925275	NA	NA	NA	NA	NA	NA	NA
ANHX	NA	NA	NA	-0.233449	0.936339	0.999993	NA	NA	NA	NA	NA	NA	NA	NA	NA
ANK1	0.211756	0.0343659	0.333559	-0.00691059	0.960692	0.999993	-0.00355289	0.977982	0.996223	-0.271261	0.0834982	0.526676	-0.632416	0.000415631	0.0138182
ANK2	-0.755534	0.213105	NA	-0.740746	0.113168	0.999993	0.745702	0.160024	NA	0.791143	0.149275	0.628891	0.726414	0.201189	0.551664
ANK2-AS1	-0.0409967	0.988804	NA	NA	NA	NA	NA	NA	NA	NA	NA	NA	NA	NA	NA
ANK3	0.0379222	0.499939	0.772309	-0.0852207	0.203862	0.999993	-0.107409	0.25162	0.696562	0.041656	0.543835	0.890173	0.162219	0.043247	0.25498
ANK3-DT	-0.401349	0.539753	NA	-0.0982673	0.821212	0.999993	-0.308551	0.508926	NA	0.92543	0.13856	NA	0.329042	0.60809	NA
ANKAR	-0.0666697	0.284342	0.624189	0.032991	0.638933	0.999993	-0.0235777	0.846403	0.967756	0.0840835	0.339911	0.795956	-0.0527713	0.433241	0.750045
ANKDD1A	0.13674	0.10558	NA	0.0928121	0.485151	0.999993	0.179947	0.251396	0.696562	-0.00837862	0.939369	0.989751	0.0761642	0.579356	0.839852
ANKDD1B	-0.0807279	0.59455	NA	0.00911366	0.958609	0.999993	0.291932	0.22975	NA	0.069381	0.698191	0.940443	0.118062	0.584142	0.841374
ANKEF1	-0.0731998	0.274181	0.615854	-0.0406756	0.585887	0.999993	-0.104366	0.195444	0.641508	0.00601247	0.935364	0.9891	0.0134351	0.894972	0.968351
ANKFN1	0.0952303	0.941104	NA	-0.0715794	0.935029	0.999993	-0.490308	0.758714	NA	-0.509797	0.653087	0.929269	-0.880174	0.283997	NA
ANKFY1	0.144926	0.00586606	0.21525	-0.020652	0.757627	0.999993	-0.106229	0.11998	0.544795	-0.100933	0.148581	0.628536	-0.134231	0.249764	0.606195
ANKH	0.327973	0.000600761	0.112633	0.0531026	0.693984	0.999993	0.0315124	0.777613	0.952328	-0.177789	0.13945	0.618914	-0.425297	0.00787803	0.0882861
ANKH-DT	0.0240882	0.988833	NA	-0.334175	0.908933	0.999993	-0.0757509	0.979353	NA	0.393802	0.892738	NA	-0.106878	0.971063	NA
ANKHD1	0.0543375	0.180704	0.53765	0.0303449	0.457153	0.999993	-0.059898	0.297693	0.737043	0.014367	0.739524	0.949098	-0.0112578	0.849595	0.951811
ANKHD1-DT	-0.242487	0.0983344	NA	0.163203	0.37545	0.999993	0.11897	0.595698	NA	0.0945946	0.585954	0.908014	-0.159289	0.519615	0.805349
ANKHD1-EIF4EBP3	0.0354028	0.5434	0.798268	0.0166188	0.79092	0.999993	-0.0297353	0.700531	0.930983	0.0788599	0.217443	0.700615	-0.0736097	0.4086	0.734537
ANKIB1	-0.0920849	0.132274	0.483006	0.141221	0.0154603	0.948558	-0.110614	0.306917	0.743253	-0.0490278	0.372266	0.813422	-0.0084416	0.929726	0.979676
ANKK1	-0.464844	0.172427	NA	0.332405	0.235927	0.999993	-0.113876	0.705	NA	0.121544	0.647078	0.927811	-0.676618	0.0454349	0.260382
ANKLE1	0.228878	0.00575527	NA	-0.09216	0.334201	0.999993	0.0624828	0.468579	0.842939	-0.170178	0.0586794	0.464376	0.253228	0.103924	0.404627
ANKLE2	-0.0488649	0.0314055	0.324693	-0.00288634	0.882732	0.999993	0.0128286	0.726084	0.937207	-0.0316008	0.225395	0.707811	-0.0128258	0.749795	0.91404
ANKMY1	-0.0424735	0.420831	0.721778	-0.0386718	0.508842	0.999993	0.0420223	0.511129	0.860356	-0.0138688	0.817457	0.967433	0.0855138	0.181506	0.527362
ANKMY2	-0.0137079	0.812542	0.932628	0.047546	0.389393	0.999993	-0.0443258	0.613329	0.901253	0.104442	0.0908033	0.541756	0.0538965	0.450559	0.762887
ANKRA2	-0.0618845	0.289837	0.628967	0.145167	0.00542796	0.82739	-0.0339009	0.720954	0.936302	0.0551387	0.341901	0.796591	-0.065505	0.267966	0.622601
ANKRD1	NA	NA	NA	NA	NA	NA	NA	NA	NA	0.0341025	0.990693	NA	-0.132818	0.964072	NA
ANKRD10	-0.0445579	0.323795	0.658166	0.105466	0.0464586	0.999993	-0.0359051	0.60585	0.898395	0.0616613	0.20303	0.686833	-0.00590289	0.883224	0.963305
ANKRD10-IT1	-0.0338541	0.505146	0.775544	0.163831	0.00151294	0.641787	-0.15594	0.0722595	0.460395	0.0882043	0.146068	0.624767	0.0868739	0.285949	0.63802
ANKRD11	0.0981399	0.146559	0.499473	0.0244751	0.674768	0.999993	0.0119242	0.889199	0.976752	-0.0074633	0.921828	0.987987	0.149854	0.0478539	0.267223
ANKRD11P1	NA	NA	NA	0.0610211	0.983342	0.999993	NA	NA	NA	NA	NA	NA	-0.325746	0.911896	NA
ANKRD12	-0.137521	0.00467683	0.198552	0.112454	0.0831823	0.999993	-0.122123	0.371054	0.79206	-0.0398581	0.5763	0.903724	-0.0909271	0.522784	0.806896
ANKRD13A	0.0959297	0.0194225	0.285548	0.0107103	0.850631	0.999993	0.0318541	0.45252	0.834835	0.0299258	0.492017	0.870741	-0.0786575	0.200093	0.550759
ANKRD13B	0.027371	0.938192	NA	0.118355	0.593021	0.999993	0.0138043	0.953614	NA	0.354826	0.0931236	0.54537	0.427823	0.118511	0.433461
ANKRD13C	-0.0547549	0.332696	0.663567	0.0696864	0.192257	0.999993	0.0156869	0.881698	0.976423	-0.00171094	0.97576	0.996829	0.0219947	0.829927	0.944061
ANKRD13D	0.0162765	0.717642	0.88755	0.00197455	0.974256	0.999993	0.105316	0.146037	0.578885	-0.0234592	0.609644	0.91647	-0.0584249	0.395944	0.725065
ANKRD16	-0.125965	0.0984673	NA	-0.103642	0.160621	0.999993	-0.0353488	0.718304	0.936153	-0.102028	0.159038	0.638928	0.19584	0.0530652	0.283705
ANKRD17	0.111953	0.0334341	0.331559	-0.0441761	0.358678	0.999993	-0.0955997	0.0859594	0.48747	-0.0566989	0.212883	0.695329	-0.0628105	0.376705	0.713095
ANKRD17-DT	-0.434529	0.0104736	NA	0.0453754	0.775385	0.999993	0.152914	0.504862	NA	0.069646	0.755683	0.952312	0.259774	0.451386	NA
ANKRD18A	-0.13067	0.393228	NA	0.215675	0.117467	0.999993	-0.169658	0.276114	0.719315	0.0560996	0.72022	0.945933	0.301473	0.0876669	0.36989
ANKRD18B	-0.104948	0.547695	NA	-0.0529541	0.806716	0.999993	-0.210035	0.312732	0.747468	0.243938	0.167725	0.648518	0.194291	0.344885	0.689772
ANKRD18CP	-0.21474	0.275702	NA	0.0363278	0.819071	0.999993	0.056288	0.787379	0.954496	0.00174599	0.99119	0.998701	0.0192836	0.930404	0.979676
ANKRD18DP	0.0273687	0.921324	NA	-0.342568	0.250216	0.999993	-0.520873	0.169822	NA	0.376451	0.229722	0.711971	-0.218213	0.603772	0.851876
ANKRD18EP	-0.184691	0.949591	NA	-0.0922414	0.974818	0.999993	0.0190609	0.994816	NA	0.113491	0.969006	NA	-0.577989	0.844273	NA
ANKRD19P	-0.0315181	0.937727	NA	-0.26302	0.509164	0.999993	0.0885227	0.837813	NA	0.165925	0.705118	0.942507	-0.577739	0.278476	NA
ANKRD2	-0.07745	0.795284	NA	0.0596582	0.914974	0.999993	-0.636837	0.348701	NA	-0.771724	0.105097	NA	-0.0948605	0.929669	NA
ANKRD20A1	-0.445299	0.283657	NA	0.766536	0.00928493	0.948558	0.44399	0.157767	NA	0.0472461	0.901758	0.985501	-0.556984	0.1485	0.478726
ANKRD20A10P	NA	NA	NA	NA	NA	NA	NA	NA	NA	-0.0460895	0.987417	NA	0.311426	0.915893	NA
ANKRD20A11P	-0.049166	0.594932	NA	0.127065	0.316776	0.999993	-0.235401	0.139777	0.572538	-0.0334891	0.803304	0.963221	-0.196364	0.344678	0.689772
ANKRD20A17P	0.105785	0.571167	NA	0.425766	0.157486	0.999993	-0.291366	0.312275	NA	0.644356	0.00498119	0.159518	0.354127	0.289767	0.64055
ANKRD20A18P	-0.169943	0.953574	NA	-0.537922	0.701236	0.999993	0.430845	0.7811	NA	-0.113332	0.949403	NA	-0.686535	0.524689	NA
ANKRD20A19P	-0.0709246	0.58031	NA	0.0865099	0.464728	0.999993	-0.158285	0.349209	0.774669	0.0356451	0.774979	0.957224	0.0242011	0.896476	0.968755
ANKRD20A21P	-0.105942	0.728624	NA	-0.613265	0.0646302	0.999993	0.0218976	0.952341	NA	0.373349	0.190167	0.672455	0.463414	0.354176	0.696808
ANKRD20A2P	-0.754845	0.0138337	NA	0.218734	0.599164	0.999993	-0.214246	0.654375	NA	0.524809	0.164197	0.644706	0.39641	0.392365	NA
ANKRD20A3P	0.096394	0.54111	NA	0.111736	0.507157	0.999993	0.131856	0.510998	0.860356	0.214273	0.193151	0.675096	-0.108846	0.575354	0.837264
ANKRD20A4P	0.176061	0.334053	NA	0.147375	0.469653	0.999993	-0.0951606	0.56972	0.886862	-0.0601066	0.748098	0.950843	-0.250182	0.227189	0.582291
ANKRD20A5P	0.13165	0.11411	0.458208	0.0859855	0.422758	0.999993	-0.195362	0.0673281	0.447925	0.0802353	0.324902	0.786944	0.0636447	0.695848	0.892445
ANKRD20A7P	0.0392367	0.865579	NA	-0.137065	0.719306	0.999993	-0.430244	0.302059	NA	0.0396585	0.907978	0.985635	0.0507173	0.890657	0.966947
ANKRD20A8P	-0.0674197	0.671594	NA	0.0622804	0.673447	0.999993	-0.09882	0.561493	0.884632	0.124717	0.38492	0.821605	0.0425905	0.850818	0.951891
ANKRD20A9P	-0.154386	0.737095	NA	0.234601	0.654538	0.999993	0.378866	0.475433	NA	-0.00552894	0.991299	0.998701	-0.760452	0.492393	NA
ANKRD22	0.340141	0.0119518	0.257932	0.436133	0.0101951	0.948558	0.624842	2.39357e-05	0.0166672	0.631876	0.00105506	0.0652661	0.420581	0.114612	0.425796
ANKRD23	-0.0753818	0.449384	NA	-0.0399382	0.738462	0.999993	0.0785356	0.463949	0.840399	0.0706172	0.459308	0.85481	0.210719	0.0603497	0.304342
ANKRD24	-0.404418	0.203001	NA	0.178973	0.47276	0.999993	0.546252	0.130134	NA	0.019407	0.935997	0.9891	-0.0400758	0.908897	NA
ANKRD26	-0.0486043	0.535535	0.792877	0.117077	0.156767	0.999993	-0.123046	0.244301	0.690391	-0.0461581	0.607056	0.915501	0.0960537	0.395135	0.724381
ANKRD26P1	-0.186762	0.810955	NA	0.548264	0.53366	0.999993	-0.0931542	0.943824	NA	-1.42839	0.138497	NA	0.555804	0.66308	NA
ANKRD26P3	-0.0204585	0.994402	NA	-0.13465	0.961654	0.999993	-0.0116851	0.996813	NA	-0.536305	0.854173	NA	0.105084	0.963317	NA
ANKRD26P4	-0.0735962	0.731981	NA	0.0214178	0.907603	0.999993	0.0869547	0.723594	NA	-0.206038	0.377012	0.816983	0.196192	0.403368	0.731629
ANKRD27	0.0517424	0.265693	0.608523	-0.0608577	0.260196	0.999993	-0.0565142	0.370388	0.791686	0.0434134	0.227315	0.709437	0.040809	0.620759	0.859072
ANKRD28	0.0845501	0.0401974	0.349923	0.0447577	0.509655	0.999993	-0.175656	0.00731864	0.195695	-0.0110413	0.783536	0.958794	-0.0188792	0.754276	0.915648
ANKRD29	0.0829908	0.491224	NA	0.0662454	0.644684	0.999993	-0.122995	0.437736	0.82754	-0.137208	0.258052	0.739216	-0.0503573	0.785221	0.928171
ANKRD30A	0.177883	0.951447	NA	0.356687	0.902858	0.999993	-0.341495	0.90715	NA	0.0547078	0.985046	NA	-0.783946	0.789888	NA
ANKRD30B	0.325982	0.344461	NA	0.272481	0.327159	0.999993	0.0372646	0.910515	NA	0.433802	0.182124	0.663805	-0.177695	0.641298	NA
ANKRD30BL	0.00274508	0.98261	NA	0.102855	0.51129	0.999993	-0.0772236	0.707513	0.932342	-0.0589996	0.764794	0.954766	0.183058	0.40483	0.733122
ANKRD30BP2	-0.124736	0.68806	NA	-0.257077	0.556023	0.999993	-0.63658	0.168152	NA	-0.446124	0.218827	0.701876	-0.723501	0.29114	NA
ANKRD31	-0.169268	0.187485	NA	0.13364	0.224841	0.999993	-0.259585	0.0742442	0.464013	0.023827	0.87941	0.981429	-0.0533705	0.802205	0.935377
ANKRD33	-0.00890028	0.997569	NA	-0.116249	0.968291	0.999993	NA	NA	NA	-0.118438	0.967672	NA	NA	NA	NA
ANKRD33B	0.166398	0.042814	0.356506	-0.0193833	0.773668	0.999993	0.20572	0.00189365	0.107321	0.21433	0.00228515	0.105586	0.314556	0.00231732	0.0421081
ANKRD33BP1	-0.0246713	0.816295	NA	0.0232749	0.785766	0.999993	-0.0219911	0.826106	0.963276	0.305404	0.00280949	0.117321	0.408113	0.0004377	0.0143657
ANKRD33BP10	-0.142634	0.961065	NA	NA	NA	NA	NA	NA	NA	NA	NA	NA	NA	NA	NA
ANKRD33BP2	0.275747	0.924812	NA	0.134137	0.963405	0.999993	-0.300722	0.918321	NA	-0.0191311	0.994777	NA	0.00663442	0.998203	NA
ANKRD33BP5	-0.180113	0.774745	NA	-0.489877	0.355853	0.999993	-0.20519	0.849793	NA	-0.217584	0.813895	NA	-0.0267133	0.977457	NA
ANKRD33BP6	-0.0322581	0.991195	NA	NA	NA	NA	NA	NA	NA	NA	NA	NA	NA	NA	NA
ANKRD33BP7	NA	NA	NA	NA	NA	NA	NA	NA	NA	0.0553297	0.984898	NA	NA	NA	NA
ANKRD33BP8	0.908537	0.164346	NA	0.302642	0.917468	0.999993	0.159226	0.956679	NA	-0.669719	0.597469	NA	-0.40471	0.89074	NA
ANKRD33BP9	-0.365328	0.749693	NA	0.499005	0.864315	0.999993	NA	NA	NA	-0.0548687	0.984993	NA	0.175681	0.952472	NA
ANKRD34A	0.08038	0.548945	NA	-0.15951	0.124579	0.999993	-0.0199044	0.892998	0.976752	-0.0913093	0.493618	0.871194	-0.227301	0.109855	0.416119
ANKRD34B	-0.178885	0.198734	NA	0.0981417	0.396778	0.999993	0.0272343	0.843419	0.96693	-0.124183	0.373868	0.814448	-0.253649	0.150835	0.482048
ANKRD34C	-0.158986	0.956606	NA	0.134982	0.963164	0.999993	NA	NA	NA	0.266287	0.927354	NA	NA	NA	NA
ANKRD35	-0.357558	0.0483488	NA	-0.214222	0.33943	0.999993	0.255468	0.339432	NA	0.00429503	0.983661	0.998249	0.289459	0.386306	0.719723
ANKRD36	-0.0544602	0.281844	0.621664	0.0970359	0.115452	0.999993	-0.11735	0.0960393	0.504682	0.123985	0.0640355	0.476653	0.1384	0.0750216	0.340719
ANKRD36B	0.000818178	0.990171	0.995981	0.0983997	0.14086	0.999993	-0.174192	0.0229676	0.299336	0.10556	0.139869	0.618914	0.180024	0.0472379	0.26521
ANKRD36BP1	NA	NA	NA	-0.346138	0.905739	0.999993	NA	NA	NA	0.124934	0.965893	NA	-0.245064	0.933681	NA
ANKRD36BP2	0.0374291	0.765824	0.910972	0.132802	0.307349	0.999993	-0.176129	0.379699	0.79725	-0.357127	0.00332996	0.127226	-0.506076	0.0121087	0.115755
ANKRD36C	-0.0885755	0.0882901	0.433467	0.0809651	0.237771	0.999993	-0.061225	0.403407	0.812258	0.0960594	0.209363	0.69125	0.0990585	0.14549	0.474707
ANKRD36P1	-0.10772	0.970594	NA	NA	NA	NA	NA	NA	NA	NA	NA	NA	NA	NA	NA
ANKRD37	0.0860399	0.358463	NA	0.041774	0.70052	0.999993	0.250623	0.0748479	0.46508	0.0744743	0.462442	0.856096	0.0383452	0.743954	0.911672
ANKRD39	-0.0076755	0.912691	0.969341	0.0274807	0.718892	0.999993	0.0579759	0.450986	0.833717	0.0611402	0.386321	0.822579	0.251716	0.00963537	0.100166
ANKRD40	-0.00233856	0.973576	0.989575	-0.0215181	0.631853	0.999993	0.00547705	0.918522	0.980823	0.0135638	0.75185	0.951546	0.0498314	0.454827	0.765046
ANKRD40CL	0.0376211	0.738579	NA	0.0490077	0.617754	0.999993	-0.211217	0.149004	0.58222	0.112246	0.342654	0.797165	0.331694	0.091713	0.378643
ANKRD42	-0.0451865	0.372754	0.687663	-0.00674552	0.895397	0.999993	-0.0754001	0.222846	0.672967	-0.111941	0.0156469	0.283852	-0.1391	0.0268205	0.191452
ANKRD42-DT	-0.0417605	0.379971	0.694068	0.058255	0.344305	0.999993	-0.0235736	0.794993	0.957061	0.0575196	0.337581	0.794456	0.0540276	0.488406	0.787345
ANKRD44	-0.00123138	0.972271	0.988992	0.0591809	0.139125	0.999993	-0.046682	0.259378	0.705573	0.0385459	0.31594	0.780017	-0.0093896	0.806513	0.937283
ANKRD44-AS1	-0.336533	0.022161	NA	0.0328607	0.798877	0.999993	-0.0707279	0.658368	0.917018	0.0573585	0.704128	0.942505	0.256829	0.176968	0.521607
ANKRD44-DT	0.665468	0.0731277	NA	0.198935	0.323321	0.999993	-0.382299	0.137918	NA	0.326555	0.133743	0.611027	0.0221367	0.94426	NA
ANKRD44-IT1	0.188781	0.0620148	0.393275	0.0151256	0.843191	0.999993	-0.257436	0.0233889	0.302767	0.0343023	0.663832	0.933629	0.0720423	0.512708	0.801794
ANKRD45	0.272505	0.142735	NA	0.0437162	0.791626	0.999993	-0.143771	0.505489	NA	-0.276392	0.148491	0.628524	-0.248309	0.286421	0.638102
ANKRD46	-0.133061	0.0015537	0.126927	0.0556493	0.331964	0.999993	0.0137734	0.849961	0.968252	0.0249184	0.714143	0.94546	-0.00101132	0.990611	0.997612
ANKRD49	-0.103781	0.172221	0.528243	0.136932	0.113576	0.999993	-0.0510343	0.648162	0.913207	0.0541121	0.570506	0.900714	-0.145492	0.287858	0.638898
ANKRD49P1	0.0794247	0.235366	0.587632	0.143868	0.0496081	0.999993	-0.145552	0.118751	0.542676	-0.0091618	0.908536	0.985635	-0.0217122	0.834397	0.945676
ANKRD49P2	0.817341	0.11087	NA	0.0777815	0.853066	0.999993	-0.380542	0.352882	NA	0.149019	0.688834	0.938414	0.747581	0.139255	NA
ANKRD50	-0.00817534	0.885295	0.960087	-0.00638605	0.927291	0.999993	-0.0549981	0.461461	0.839925	-0.0493674	0.408988	0.834396	-0.319724	3.17556e-05	0.00250047
ANKRD52	0.182289	0.361995	0.680955	-0.124418	0.295938	0.999993	0.103399	0.471225	0.843788	0.0127128	0.916575	0.986133	0.0197855	0.904348	0.971794
ANKRD53	-0.519099	0.41276	NA	0.375747	0.584946	0.999993	0.722042	0.339679	NA	-0.672812	0.275165	NA	-0.625296	0.510818	NA
ANKRD54	-0.126861	0.0537012	0.37673	-0.0193623	0.777316	0.999993	0.0383922	0.505572	0.858099	0.043846	0.479395	0.864951	0.0881462	0.101299	0.398717
ANKRD55	0.00688129	0.930674	NA	-0.000875382	0.992267	0.999993	0.034656	0.718872	0.936302	0.234418	0.0124052	0.257933	0.406259	0.00262987	0.0449873
ANKRD6	0.202947	0.0011527	0.124377	-0.00188896	0.981658	0.999993	-0.0544405	0.494286	0.8533	0.108502	0.23325	0.714758	0.0454967	0.573194	0.836155
ANKRD60	-0.333686	0.909048	NA	0.235561	0.935788	0.999993	0.127549	0.965289	NA	-0.000633832	0.999827	NA	NA	NA	NA
ANKRD61	-0.0270557	0.973824	NA	0.137863	0.843736	0.999993	-0.00372217	0.995242	NA	0.988779	0.044304	NA	-0.64168	0.451922	NA
ANKRD62	-0.00968913	0.948786	NA	-0.0281523	0.824543	0.999993	0.102559	0.521176	0.866331	-0.107879	0.397892	0.828865	0.105783	0.536047	0.815474
ANKRD62P1	-0.18083	0.950644	NA	-0.229945	0.937273	0.999993	-0.116394	0.968332	NA	-0.278034	0.924124	NA	-0.351292	0.904992	NA
ANKRD62P1-PARP4P3	0.184627	0.949614	NA	0.479399	0.869719	0.999993	-0.0728265	0.980194	NA	-0.00819111	0.997761	NA	NA	NA	NA
ANKRD63	-0.505659	0.723461	NA	0.0826967	0.977442	0.999993	-0.31498	0.914486	NA	-0.125668	0.965689	NA	0.496718	0.866209	NA
ANKRD65	-0.17811	0.205387	NA	0.120742	0.394348	0.999993	-0.144248	0.416716	0.818467	-0.0409845	0.775032	0.957224	0.0862075	0.649772	0.870942
ANKRD66	0.154555	0.957801	NA	0.27196	0.925822	0.999993	-0.38939	0.894234	NA	0.233034	0.936343	NA	-1.14157	0.697685	NA
ANKRD7	-0.897984	0.3635	NA	-0.151294	0.861723	0.999993	0.865414	0.389488	NA	0.103708	0.925583	NA	0.349305	0.807337	NA
ANKRD9	0.240745	0.0253067	0.306412	0.0913826	0.611129	0.999993	0.229456	0.0958421	0.504221	-0.128581	0.35794	0.803787	-0.429247	0.0299454	0.203941
ANKS1A	0.00937864	0.869625	0.955011	-0.0336818	0.523068	0.999993	-0.0368549	0.558173	0.882989	-0.0109344	0.860513	0.977982	-0.0314185	0.685998	0.888307
ANKS1B	-0.016731	0.840453	NA	-0.223138	0.010069	0.948558	0.0366375	0.745131	0.942279	0.184082	0.0355955	0.393346	0.133715	0.410523	0.736422
ANKS3	0.0227726	0.653581	0.859998	-0.0208369	0.776085	0.999993	0.0512341	0.537199	0.874134	0.0157848	0.820728	0.968603	0.0382132	0.572311	0.835736
ANKS4B	0.16439	0.0314234	0.324693	-0.00375212	0.961899	0.999993	-0.0601756	0.623578	0.90445	-0.0125451	0.88321	0.982007	0.0940871	0.385309	0.719219
ANKS6	-0.226183	0.0418952	0.353336	0.0179482	0.860538	0.999993	-0.0816667	0.364089	0.785924	-0.0827479	0.251409	0.734393	0.00945595	0.945902	0.98331
ANKUB1	0.10249	0.395533	NA	0.197171	0.091123	0.999993	-0.555239	0.000701369	0.0705598	-0.129183	0.350395	0.799577	-0.27565	0.0938969	0.38329
ANKZF1	-0.072314	0.133135	0.483826	0.033626	0.412439	0.999993	-0.0917142	0.216229	0.665862	0.0374285	0.418564	0.839433	-0.00162752	0.980589	0.994599
ANLN	-0.0642592	0.69802	0.879599	-0.0224771	0.893075	0.999993	-0.196612	0.473504	0.845067	-0.332184	0.0457274	0.425922	-0.171564	0.470653	0.775765
ANO1	NA	NA	NA	-0.0411839	0.988758	0.999993	NA	NA	NA	-0.0530454	0.985513	NA	NA	NA	NA
ANO10	-0.156922	0.0278654	0.318738	-0.127016	0.118072	0.999993	-0.118612	0.0923935	0.498895	-0.330459	4.59108e-06	0.00130642	-0.250014	0.0124167	0.11751
ANO2	0.217951	0.451714	NA	0.101756	0.618317	0.999993	0.030734	0.915583	0.980823	-0.630487	0.029503	0.365751	-0.268072	0.329657	0.677668
ANO3	NA	NA	NA	0.0346244	0.990533	0.999993	0.132504	0.963942	NA	0.195109	0.946706	NA	-0.056903	0.984571	NA
ANO3-AS1	NA	NA	NA	-0.137681	0.962439	0.999993	NA	NA	NA	NA	NA	NA	NA	NA	NA
ANO4	-0.0991839	0.972912	NA	0.161615	0.955899	0.999993	0.108991	0.970343	NA	0.561892	0.84747	NA	-0.261415	0.928995	NA
ANO5	-0.0340909	0.754993	NA	-0.122365	0.458433	0.999993	-0.113276	0.421405	0.820277	-0.147534	0.180383	0.662335	-0.17765	0.286022	0.63802
ANO6	0.0470373	0.29684	0.635466	-0.0268199	0.642101	0.999993	-0.0526107	0.367122	0.788636	-0.0962931	0.0819613	0.525801	-0.0126522	0.822298	0.941574
ANO7	0.0323702	0.981853	NA	-0.489105	0.292891	0.999993	-0.169481	0.798513	NA	0.168204	0.721005	NA	0.0910831	0.892894	NA
ANO7L1	0.294384	0.134635	NA	-0.145197	0.428393	0.999993	0.0264449	0.919444	0.980901	-0.412812	0.0222013	0.330251	-0.619266	0.0189358	0.15272
ANO8	-0.175096	0.0860286	NA	-0.0382156	0.726345	0.999993	0.02915	0.772166	0.95074	-0.0980101	0.375006	0.815108	0.0655784	0.628736	0.862402
ANO9	0.0138087	0.851118	0.946252	-0.0324688	0.812143	0.999993	0.0397032	0.772887	0.950813	0.0703401	0.476402	0.863619	0.464609	0.000132173	0.00651896
ANOS1	-0.118666	0.264832	NA	0.215377	0.0766626	0.999993	-0.0523306	0.670903	0.920678	0.0875632	0.541078	0.889477	-0.303256	0.0193295	0.153961
ANOS2P	-0.0254324	0.808188	NA	-0.0579285	0.599129	0.999993	-0.176541	0.119883	0.544795	-0.094611	0.349606	0.799577	0.0984639	0.444569	0.757675
ANP32A	-0.0649012	0.088718	0.43373	-0.0517561	0.25457	0.999993	0.0450639	0.429032	0.821963	-0.0357737	0.395838	0.827741	-0.0477009	0.432134	0.749575
ANP32AP1	-0.302558	0.91754	NA	-0.0249542	0.993187	0.999993	0.305152	0.917161	NA	0.169402	0.953748	NA	0.179724	0.95125	NA
ANP32B	0.100316	0.185577	0.54324	0.000609843	0.99435	0.999993	0.0214053	0.872819	0.974729	-0.115432	0.175155	0.655801	-0.132854	0.216773	0.570663
ANP32BP1	-0.102326	0.972064	NA	-0.0164476	0.99551	0.999993	NA	NA	NA	-0.0108324	0.997042	NA	-0.173017	0.953099	NA
ANP32BP3	NA	NA	NA	0.0765584	0.979107	0.999993	NA	NA	NA	-0.0359868	0.990177	NA	0.00675355	0.998168	NA
ANP32C	NA	NA	NA	-0.0194424	0.994696	0.999993	NA	NA	NA	NA	NA	NA	NA	NA	NA
ANP32D	0.213163	0.941787	NA	-0.0433582	0.988153	0.999993	-0.0393992	0.989268	NA	0.120841	0.967002	NA	0.246605	0.933204	NA
ANP32E	-0.112339	0.095844	0.441788	0.00673983	0.938229	0.999993	0.0227634	0.820764	0.961489	0.081838	0.168309	0.649074	0.227144	0.0442927	0.258027
ANPEP	0.0314091	0.752375	0.905083	-0.150109	0.0830539	0.999993	0.134003	0.166332	0.604047	-0.238249	0.00291881	0.120622	-0.145429	0.283147	0.636022
ANTKMT	-0.266173	0.000538919	0.108744	0.00976807	0.939913	0.999993	0.402567	0.0122953	0.235102	0.00984432	0.932491	0.989055	-0.113237	0.575903	0.837678
ANTXR1	-0.139958	0.961754	NA	0.204813	0.944055	0.999993	0.348023	0.905213	NA	-0.0606843	0.983413	NA	-0.209601	0.943197	NA
ANTXR2	0.0433593	0.354461	0.674803	-0.00939784	0.850958	0.999993	-0.0792172	0.185001	0.627509	-0.031814	0.512857	0.879314	-0.0790572	0.236828	0.592477
ANTXRL	-0.102296	0.663032	NA	-0.0585156	0.654167	0.999993	0.034401	0.854015	NA	-0.179129	0.156264	0.635199	0.406814	0.0391023	0.239
ANTXRLP1	-0.121728	0.44499	NA	0.0228462	0.820121	0.999993	-0.00108231	0.993115	0.999154	0.194796	0.039872	0.4042	0.266206	0.0883687	0.371097
ANXA1	-0.0812147	0.349146	0.671702	0.151963	0.138	0.999993	0.129894	0.246773	0.693022	0.154538	0.0611719	0.470301	-0.0725193	0.572541	0.835736
ANXA11	-0.0417199	0.426717	0.724647	-0.0863675	0.130255	0.999993	-0.0212925	0.734859	0.939192	-0.0449732	0.365944	0.808464	0.000599958	0.992854	0.99808
ANXA13	0.136339	0.415552	NA	-0.0724473	0.667608	0.999993	0.0353292	0.882319	NA	-0.125415	0.556414	0.89538	-0.261544	0.367148	0.706348
ANXA2	-0.0597508	0.241608	0.590318	-0.0473898	0.4258	0.999993	0.0271784	0.693985	0.92835	0.0073525	0.907835	0.985635	-0.0780301	0.216546	0.570454
ANXA2P1	1.9834e-05	0.999995	NA	NA	NA	NA	NA	NA	NA	NA	NA	NA	NA	NA	NA
ANXA2R	-0.129566	0.0400585	0.349923	0.100725	0.0573238	0.999993	0.076494	0.386736	0.802338	-0.00724599	0.916814	0.986336	0.0957879	0.316411	0.666139
ANXA2R-AS1	-0.0812144	0.217062	0.571619	0.0807196	0.211446	0.999993	0.13631	0.0263053	0.313901	0.146276	0.00779354	0.199794	0.138233	0.0507868	0.276239
ANXA2R-OT1	0.0123754	0.802948	0.927774	0.0054638	0.923648	0.999993	0.0318383	0.612578	0.901229	0.073835	0.166873	0.648408	0.124086	0.0573663	0.29621
ANXA3	-0.00743851	0.958784	0.985231	0.182361	0.194178	0.999993	0.203779	0.10504	0.522906	-0.0356492	0.77104	0.955953	-0.169751	0.287302	0.638598
ANXA4	-0.0185041	0.668872	0.866037	-0.0595833	0.259495	0.999993	0.160909	0.0127076	0.237418	-0.00130029	0.983721	0.998249	-0.0150002	0.833105	0.944894
ANXA5	-0.0615898	0.300949	0.638905	-0.0819562	0.195703	0.999993	-0.0316303	0.676906	0.922612	0.00586777	0.928326	0.988988	-0.0656346	0.364823	0.705033
ANXA6	-0.065173	0.246912	0.594661	-0.0848453	0.119478	0.999993	0.0239724	0.614986	0.902228	0.0295021	0.637391	0.924242	0.249312	0.0046799	0.064434
ANXA7	-0.00261766	0.962474	0.985975	-0.016712	0.735639	0.999993	-0.000651318	0.991868	0.999078	-0.0216538	0.597265	0.912501	-0.085073	0.147684	0.477628
ANXA8	-0.584732	0.545929	NA	0.0191177	0.97022	0.999993	0.580504	0.167527	NA	0.169535	0.694238	0.939349	0.613882	0.313687	NA
ANXA8L1	-0.143128	0.904968	NA	-0.369007	0.48962	0.999993	0.247923	0.713265	NA	0.357698	0.52856	0.883469	-0.647394	0.289256	NA
ANXA9	-0.630175	0.00457755	NA	-0.120695	0.540096	0.999993	0.000964821	0.997157	NA	-0.0568756	0.761398	0.953555	-0.0485349	0.885877	NA
AOAH	0.0337143	0.42852	0.72583	0.0688108	0.156622	0.999993	-0.0544106	0.286462	0.727343	-0.0418625	0.30188	0.773296	-0.127808	0.0188853	0.152586
AOAH-IT1	-0.0137822	0.883832	NA	0.146422	0.0489701	0.999993	-0.082958	0.36114	0.78356	0.0460101	0.513992	0.879722	-0.118632	0.167891	0.506938
AOC1	0.305078	0.0882173	NA	-0.0443427	0.835244	0.999993	0.378742	0.024896	0.307739	0.484167	0.00661503	0.182537	0.763979	8.80891e-06	0.000958463
AOC2	0.130836	0.271114	0.613939	-0.0750775	0.378093	0.999993	-0.137303	0.131375	0.560143	-0.211009	0.00585904	0.172898	-0.316535	0.00383847	0.0570399
AOC3	0.292135	0.0723063	NA	-0.0926739	0.458707	0.999993	-0.0952654	0.507027	0.858852	-0.242286	0.0292189	0.364633	-0.28696	0.0690077	0.327144
AOC4P	0.278347	0.320567	NA	-0.455229	0.0563662	0.999993	0.167284	0.502181	NA	0.168842	0.5743	0.902826	1.17946	0.00868449	0.0941502
AOPEP	0.0336523	0.50607	0.776173	-0.0318428	0.555437	0.999993	-0.0819394	0.204976	0.654834	-0.00977245	0.857153	0.977249	0.0407292	0.574121	0.836682
AOX1	-0.282203	0.585824	NA	-0.164972	0.756617	0.999993	0.038092	0.948117	NA	-0.0752381	0.881688	0.981944	-0.452484	0.488872	NA
AOX2P	0.286393	0.630527	NA	-0.0242804	0.967254	0.999993	0.548771	0.415802	NA	-0.728466	0.16064	0.641647	-1.16937	0.237156	NA
AOX3P	-0.616532	0.499789	NA	0.606245	0.459932	0.999993	0.00361852	0.997653	NA	0.211554	0.710761	NA	-0.43032	0.757375	NA
AOX3P-AOX2P	-0.138092	0.962276	NA	NA	NA	NA	-0.388924	0.894464	NA	-0.254373	0.930592	NA	-0.333719	0.909797	NA
AP1AR	-0.103911	0.12237	0.468512	0.0717914	0.40472	0.999993	-0.125801	0.291348	0.732843	0.0893511	0.374974	0.815108	-0.0973125	0.515371	0.803026
AP1AR-DT	-0.302452	0.0853643	NA	0.0931228	0.550546	0.999993	-0.182213	0.396651	0.80968	0.12605	0.524756	0.882751	0.0618041	0.782902	0.927691
AP1B1	0.104839	0.133448	0.483826	-0.105343	0.0910448	0.999993	0.139419	0.0235315	0.303183	-0.0832761	0.104585	0.567147	-0.0806451	0.312892	0.66305
AP1B1P1	0.8995	0.170104	NA	0.35256	0.507917	0.999993	0.0772653	0.906514	NA	0.00117489	0.998473	NA	-0.361395	0.549756	NA
AP1G1	-0.0236627	0.446841	0.738242	0.0275844	0.350438	0.999993	-0.0493459	0.183152	0.625199	-0.0338459	0.316573	0.780686	0.00565541	0.911458	0.97494
AP1G2	0.0299122	0.563959	0.810801	-0.0192269	0.767932	0.999993	0.0456776	0.56495	0.885823	0.0616103	0.205782	0.688282	0.11308	0.0366777	0.230477
AP1G2-AS1	0.0876667	0.347582	0.671471	0.0317697	0.616276	0.999993	-0.027978	0.737856	0.94001	0.0191965	0.788871	0.960719	-0.0559434	0.461779	0.770942
AP1M1	-0.00953567	0.867735	0.954612	-0.119451	0.0142002	0.948558	0.187893	0.00240706	0.120439	-0.051494	0.353064	0.801171	0.088431	0.226048	0.580744
AP1M2	0.130762	0.426981	NA	-0.0860935	0.60921	0.999993	0.0193754	0.902438	0.978527	-0.208534	0.117142	0.586419	-0.264992	0.159864	0.496076
AP1M2P1	0.309032	0.915564	NA	-0.0716187	0.980428	0.999993	-0.303674	0.903074	NA	-0.310503	0.915308	NA	-0.447532	0.879338	NA
AP1S1	-0.0194373	0.799256	0.925702	0.0581695	0.636517	0.999993	0.23602	0.0932887	0.501998	0.117201	0.27284	0.751896	0.133743	0.264952	0.619522
AP1S2	-0.157693	0.066654	0.4019	0.0760695	0.455431	0.999993	-0.00566058	0.958273	0.991238	-0.0747403	0.292985	0.767421	-0.316629	0.0140254	0.126938
AP1S3	0.103114	0.133626	0.483826	-0.065942	0.409268	0.999993	-0.0342374	0.725557	0.937207	0.0195269	0.772544	0.956449	0.0707198	0.45581	0.765783
AP2A1	0.351426	0.000221835	0.0902442	-0.0818495	0.551564	0.999993	0.0907622	0.413906	0.817879	-0.194924	0.0721359	0.496355	-0.4507	0.00420823	0.0602894
AP2A2	0.0889894	0.198195	0.554579	-0.0612728	0.428646	0.999993	-0.0305869	0.722584	0.937157	-0.053711	0.42619	0.841945	0.132396	0.253038	0.609739
AP2B1	0.171507	0.00121083	0.124377	-0.0503483	0.494565	0.999993	0.0475441	0.496301	0.853699	-0.0847587	0.196	0.678978	-0.147877	0.121524	0.438889
AP2M1	0.261255	0.000772467	0.120374	-0.0666318	0.540085	0.999993	-0.0717457	0.45188	0.83426	-0.183314	0.0552295	0.453443	-0.396898	0.00262707	0.0449873
AP2S1	0.0416474	0.635321	0.850009	0.0300129	0.744876	0.999993	0.105018	0.17455	0.613604	-0.0784259	0.33639	0.793991	-0.374161	0.00147953	0.0313284
AP3B1	-0.0228723	0.544741	0.799418	0.0394658	0.415794	0.999993	-0.0982831	0.094777	0.503722	-0.0227237	0.620023	0.91862	-0.147415	0.0119091	0.114759
AP3B2	-0.116325	0.561223	NA	-0.0163796	0.936872	0.999993	0.247151	0.330627	0.761242	0.160091	0.411505	0.835979	0.105714	0.749626	0.913897
AP3D1	0.0553931	0.310755	0.647349	-0.102767	0.0679553	0.999993	0.113955	0.116825	0.539438	-0.0275314	0.626326	0.920471	-0.0763312	0.348191	0.692224
AP3M1	-0.0593173	0.0452261	0.361301	-0.0275162	0.45997	0.999993	-0.0253755	0.57556	0.889423	-0.0620737	0.0437907	0.418844	-0.00991986	0.769515	0.922853
AP3M2	0.00486911	0.941955	0.978494	0.0355398	0.567321	0.999993	-0.137572	0.0596802	0.427368	0.120281	0.114646	0.582503	0.232097	0.0075657	0.086514
AP3S1	-0.0583498	0.438609	0.732274	0.06993	0.362634	0.999993	-0.0302537	0.795319	0.957268	-0.0201569	0.701787	0.942165	-0.137122	0.147167	0.477081
AP3S2	-0.0230524	0.612949	0.840039	0.0711593	0.0869023	0.999993	0.0277852	0.652076	0.914231	-0.0219827	0.651249	0.92893	-0.131557	0.0469962	0.26443
AP4B1	-0.0121459	0.784017	0.918604	0.0212244	0.674307	0.999993	-0.0060606	0.914372	0.980823	0.0773261	0.0426931	0.414831	0.017276	0.800375	0.93476
AP4B1-AS1	0.0749873	0.375257	0.689965	-0.0734225	0.354596	0.999993	-0.0407005	0.781158	0.953366	-0.049271	0.532395	0.885046	-0.0174394	0.858712	0.954346
AP4E1	0.018691	0.650593	0.85842	0.0208316	0.560428	0.999993	-0.0134778	0.784751	0.953713	0.0242927	0.550132	0.892934	0.0359509	0.52152	0.806447
AP4M1	0.0330043	0.678036	NA	-0.136991	0.128336	0.999993	0.0130126	0.897742	0.977888	-0.0277113	0.73338	0.947908	-0.204478	0.167293	0.506542
AP4S1	-0.0121107	0.753682	0.905146	0.0614879	0.214599	0.999993	-0.0363054	0.615613	0.90224	-0.0246864	0.620346	0.91878	0.0531781	0.488874	0.787612
AP5B1	0.123926	0.0572076	0.38189	0.00731152	0.923012	0.999993	0.154811	0.0258735	0.311526	-0.0936745	0.179776	0.661808	-0.0722841	0.510032	0.800479
AP5M1	-0.0517251	0.273109	0.61524	-0.00342528	0.950931	0.999993	-0.02396	0.694309	0.928412	0.04554	0.216008	0.698484	0.035162	0.415013	0.738134
AP5S1	-0.0616134	0.292526	0.631185	-0.00832587	0.875272	0.999993	0.200969	0.00389256	0.152348	0.0189832	0.714727	0.945474	0.0307624	0.713195	0.899676
AP5Z1	0.0189698	0.735846	0.896934	-0.109801	0.147269	0.999993	0.091077	0.268248	0.713202	0.0608451	0.256712	0.737888	-0.0384743	0.545657	0.820482
APAF1	0.0579444	0.273645	0.615505	0.00615735	0.917781	0.999993	-0.12146	0.04591	0.389466	-0.0782983	0.162805	0.643309	-0.147229	0.0835828	0.360092
APBA1	-0.145361	0.218629	NA	-0.162987	0.254096	0.999993	-0.108715	0.509205	0.859367	-0.105135	0.414228	0.838127	-0.0912323	0.645221	0.869915
APBA2	0.00794801	0.915907	0.970331	-0.0382441	0.544443	0.999993	0.0824542	0.216784	0.665862	-0.113375	0.140832	0.619699	-0.0380818	0.701759	0.895238
APBA3	-0.00546683	0.921768	0.971992	-0.0651058	0.204356	0.999993	0.093985	0.196716	0.643729	-0.0174405	0.702884	0.942505	0.0843095	0.337682	0.685248
APBB1	-0.033438	0.611476	0.839389	-0.0275566	0.706296	0.999993	-0.0301316	0.671329	0.920678	0.0132611	0.864386	0.978386	0.108759	0.215964	0.569424
APBB1IP	0.0821445	0.215529	0.570749	0.00916899	0.881036	0.999993	-0.00734665	0.902193	0.978527	-0.0672818	0.27226	0.751502	-0.0503869	0.510296	0.800514
APBB2	0.157945	0.37677	NA	0.110061	0.624078	0.999993	0.0702306	0.78506	0.953713	0.134824	0.534481	0.886652	0.115954	0.697696	0.893337
APBB3	0.0369163	0.446715	0.738242	0.0357612	0.600904	0.999993	-0.0664512	0.427347	0.821486	-0.12619	0.0541608	0.450714	-0.209528	0.0226894	0.171368
APC	-0.050071	0.259502	0.60356	0.0677918	0.145303	0.999993	-0.0241612	0.680707	0.924131	-0.0429554	0.319455	0.782781	-0.135964	0.0243562	0.180181
APC2	-0.781926	0.319462	NA	-0.765924	0.219993	0.999993	-0.0753766	0.928513	NA	-0.826708	0.187399	NA	-2.30164	0.0146412	NA
APCDD1	0.20026	0.0353668	NA	-0.0396227	0.601914	0.999993	-0.12752	0.237703	0.685242	-0.0545007	0.52428	0.882655	-0.130304	0.316544	0.666139
APCDD1L	-0.00270682	0.99926	NA	0.0249893	0.99317	0.999993	NA	NA	NA	-0.00128058	0.99965	NA	-0.321361	0.913047	NA
APCDD1L-DT	-0.00424364	0.991242	NA	0.114861	0.764964	0.999993	-0.15087	0.655349	NA	0.0691723	0.842685	0.9741	-0.840276	0.137409	NA
APEH	-0.0172062	0.730303	0.8939	-0.104137	0.0287788	0.969886	0.0336766	0.590072	0.893941	0.0616761	0.326168	0.7879	-0.0435858	0.618536	0.858116
APELA	0.0580702	0.984146	NA	-0.258528	0.929539	0.999993	NA	NA	NA	0.0507968	0.98613	NA	0.0533989	0.985533	NA
APEX1	-0.177683	0.0191899	0.284272	0.0343775	0.493484	0.999993	-0.0174528	0.804989	0.959653	-0.0793335	0.140241	0.619323	-0.0373612	0.65324	0.87252
APEX2	0.0400674	0.595732	0.829596	-0.0770066	0.34575	0.999993	0.125297	0.0381815	0.361729	0.0279008	0.660097	0.931855	0.0777095	0.410208	0.736028
APH1A	-0.0856971	0.156391	0.510345	-0.0312005	0.467879	0.999993	0.113231	0.0939295	0.502641	0.00085736	0.985801	0.998293	-0.0381318	0.560411	0.828822
APH1B	-0.0915647	0.0310199	0.323561	0.0182921	0.739887	0.999993	-0.0356585	0.478234	0.847326	-0.0537571	0.314486	0.779524	-0.09458	0.269868	0.624268
API5	-0.0808345	0.0966592	0.441805	-0.0279084	0.492693	0.999993	-0.0343414	0.587643	0.892739	0.00867262	0.827472	0.970638	0.0595272	0.256845	0.612623
API5P1	NA	NA	NA	NA	NA	NA	NA	NA	NA	0.21641	0.940988	NA	NA	NA	NA
APIP	-0.134213	0.0753186	0.420971	0.075552	0.348235	0.999993	0.0606968	0.535949	0.873318	0.137653	0.0798952	0.519397	-0.0646367	0.620609	0.859072
APLF	0.0278046	0.716564	0.887126	0.222636	0.039692	0.994132	-0.0793857	0.596296	0.896321	-0.163567	0.0822344	0.525801	-0.302563	0.0710778	0.3311
APLN	-0.174158	0.952469	NA	-0.046196	0.987395	0.999993	NA	NA	NA	-0.765482	0.79304	NA	-0.527562	0.857873	NA
APLNR	0.257392	0.929709	NA	0.553502	0.849466	0.999993	0.467746	0.806964	NA	0.270735	0.818443	NA	-0.694832	0.764306	NA
APLP1	0.183881	0.0410751	NA	0.0757097	0.308238	0.999993	-0.0256791	0.846635	0.967756	-0.0726726	0.458537	0.854486	-0.0751988	0.547866	0.821548
APLP2	0.0704058	0.17458	0.531131	-0.0902668	0.0694948	0.999993	-0.0287047	0.670069	0.920277	-0.158014	0.000280952	0.0271664	-0.209858	0.00697576	0.0817704
APMAP	-0.100638	0.172802	0.52857	-0.016867	0.814703	0.999993	0.102565	0.150075	0.583131	-0.170296	0.0137549	0.268407	-0.127971	0.241407	0.597295
APOA1	0.182842	0.591372	NA	-0.298839	0.44118	0.999993	0.139561	0.759722	NA	0.066507	0.884138	NA	-0.183012	0.755448	NA
APOA2	-0.361164	0.901484	NA	0.705757	0.587681	0.999993	-0.10005	0.94339	NA	-0.0328798	0.980404	NA	-0.380461	0.886493	NA
APOA5	NA	NA	NA	0.150039	0.959054	0.999993	NA	NA	NA	0.057537	0.984296	NA	NA	NA	NA
APOB	-0.803757	0.782762	NA	0.562601	0.480855	0.999993	0.202673	0.824476	NA	-0.531039	0.652781	0.929189	-0.0656444	0.958006	NA
APOBEC2	0.211279	0.160031	NA	0.226884	0.28268	0.999993	-0.150693	0.468519	0.842921	-0.315659	0.130617	0.606187	-1.03155	0.000345606	0.0123845
APOBEC3A	0.113991	0.105535	0.449683	0.0686273	0.349352	0.999993	0.0435909	0.495075	0.853464	-0.0618832	0.389951	0.824236	-0.159123	0.131761	0.453598
APOBEC3B	0.0816378	0.523447	0.784758	-0.0821242	0.402038	0.999993	0.155422	0.0721226	0.460395	0.0426929	0.630576	0.921597	0.0573964	0.500752	0.79468
APOBEC3B-AS1	0.248076	0.280863	NA	-0.178563	0.438652	0.999993	0.0172187	0.946411	NA	0.0297726	0.923408	0.9882	0.0215637	0.930234	NA
APOBEC3C	0.279206	0.00492793	0.199885	-0.145121	0.0280814	0.964835	0.0108922	0.906552	0.979334	-0.0776464	0.250393	0.733467	-0.0282873	0.777528	0.925599
APOBEC3D	0.110529	0.083285	0.430471	-0.101634	0.0769803	0.999993	0.0724779	0.1942	0.639376	0.0874539	0.106811	0.571006	0.239703	5.36264e-05	0.00367463
APOBEC3F	0.0630768	0.546284	NA	0.077978	0.248027	0.999993	0.0124583	0.886759	0.976752	0.0770291	0.255013	0.736958	0.112533	0.141313	0.467734
APOBEC3G	-0.0013469	0.979439	0.991587	-0.0110152	0.775168	0.999993	0.099871	0.0434981	0.382921	0.125011	0.031883	0.374838	0.131508	0.0491606	0.27123
APOBEC3H	-0.15619	0.111593	NA	-0.0709229	0.527457	0.999993	0.273191	0.0291848	0.325964	0.164431	0.179096	0.661003	0.0846538	0.539226	0.817328
APOBEC4	0.291196	0.920612	NA	0.154397	0.957902	0.999993	NA	NA	NA	0.188176	0.948651	NA	0.346773	0.906214	NA
APOBR	-0.051429	0.533335	0.791135	-0.0765375	0.47926	0.999993	0.0589664	0.633669	0.908443	-0.0407732	0.683996	0.93736	0.0544718	0.6662	0.879289
APOC1	-0.206568	0.808553	NA	-1.26079	0.15286	0.999993	0.896177	0.634399	NA	-0.734604	0.580173	NA	0.109374	0.970306	NA
APOC1P1	0.184254	0.691916	NA	-0.0852235	0.862	0.999993	0.324	0.629006	NA	0.0755152	0.854703	NA	-0.0937633	0.908477	NA
APOC2	-0.0626076	0.934052	NA	0.0464879	0.863747	0.999993	0.324502	0.314998	NA	-0.327699	0.224755	0.707363	0.47284	0.18108	NA
APOC3	NA	NA	NA	0.21548	0.941213	0.999993	0.31839	0.913576	NA	NA	NA	NA	NA	NA	NA
APOC4	0.0474243	0.987046	NA	0.166486	0.954595	0.999993	NA	NA	NA	NA	NA	NA	NA	NA	NA
APOC4-APOC2	-0.0786923	0.978518	NA	-0.446756	0.87851	0.999993	-0.130936	0.964366	NA	-0.20643	0.9437	NA	-0.343149	0.907209	NA
APOD	-0.412733	0.474453	NA	-0.0291301	0.983121	0.999993	-0.0349955	0.980723	NA	0.0418483	0.967543	NA	-0.316508	0.805877	NA
APOE	0.230461	0.067059	NA	0.0122683	0.922837	0.999993	-0.0590207	0.710244	0.933472	-0.0563246	0.705996	0.942549	0.0917997	0.672438	0.882283
APOF	0.29035	0.683135	NA	-0.908947	0.068303	0.999993	0.714672	0.341208	NA	-0.163963	0.808356	NA	0.551951	0.529625	NA
APOH	0.304851	0.916761	NA	0.000737928	0.999643	0.999993	0.0601636	0.976452	NA	0.0605464	0.983461	NA	-0.964763	0.74312	NA
APOL1	0.215582	1.01008e-05	0.0303	0.101104	0.144427	0.999993	0.114967	0.142883	0.575638	0.139861	0.209609	0.691664	0.253393	0.00687858	0.081031
APOL2	0.15608	0.000731557	0.118716	0.0669272	0.204237	0.999993	0.129335	0.0199436	0.282456	0.118415	0.167512	0.648518	0.134109	0.129773	0.45042
APOL3	0.0566503	0.252848	0.597671	0.0487317	0.36219	0.999993	0.0923472	0.184254	0.626557	0.122012	0.0929822	0.54537	0.214995	0.0038643	0.0573354
APOL4	0.128211	0.0443699	0.360707	0.0935277	0.188518	0.999993	0.152798	0.0385157	0.363129	0.1206	0.272512	0.751615	0.191423	0.0440824	0.257537
APOL5	-0.431311	0.882612	NA	0.170917	0.953384	0.999993	NA	NA	NA	-0.155763	0.957486	NA	-0.0111005	0.996995	NA
APOL6	0.213155	0.00115321	0.124377	0.0941012	0.163097	0.999993	0.148071	0.0618179	0.433065	0.224204	0.0263228	0.349083	0.32047	0.00159306	0.0330604
APOLD1	-0.184738	0.038002	0.344626	-0.0724272	0.382483	0.999993	0.179504	0.0658265	0.44375	0.00906077	0.919474	0.987651	0.193358	0.119856	0.43629
APOM	0.0457183	0.751602	NA	0.201449	0.132147	0.999993	-0.136987	0.448414	0.832684	0.0211383	0.888152	0.983208	-0.233073	0.191358	0.540301
APOO	-0.117172	0.325593	NA	0.0810549	0.572032	0.999993	-0.00517731	0.97295	0.99409	0.0557061	0.512387	0.879314	-0.100447	0.603516	0.851876
APOOL	-0.0345165	0.628519	0.84718	-0.0349045	0.613274	0.999993	-0.0802231	0.529864	0.87038	-0.0242873	0.777261	0.957932	0.0196899	0.85041	0.951891
APOOP4	0.0665533	0.981823	NA	NA	NA	NA	NA	NA	NA	NA	NA	NA	NA	NA	NA
APP	0.0354916	0.512916	0.77999	-0.0997558	0.141473	0.999993	-0.0782647	0.347067	0.773052	-0.192688	0.00640068	0.18099	-0.121619	0.22376	0.577874
APP-DT	0.0663254	0.613069	NA	0.0126401	0.94505	0.999993	0.378993	0.0505624	0.39951	-0.086776	0.594174	0.911042	0.252454	0.184696	0.531045
APPAT	-0.162774	0.00508436	0.199885	0.100025	0.157165	0.999993	-0.174089	0.0634506	0.437458	0.0871979	0.303819	0.774709	-0.00831547	0.940758	0.982044
APPBP2	-0.0588109	0.219423	0.573483	0.0455606	0.341864	0.999993	-0.0254752	0.716433	0.93521	-0.0238177	0.669068	0.934156	0.122712	0.0563946	0.293465
APPBP2-DT	0.399914	0.287035	NA	0.522843	0.274376	0.999993	0.427111	0.399668	NA	0.0749197	0.854542	NA	0.197484	0.752425	NA
APPL1	-0.0298664	0.533885	0.791558	-0.0495951	0.268857	0.999993	-0.0828961	0.157106	0.591444	-0.0265839	0.53581	0.88723	-0.0426461	0.3971	0.725795
APPL2	0.069098	0.134905	0.485519	0.0816377	0.144354	0.999993	-0.112979	0.0735743	0.462768	0.00438131	0.938303	0.989206	-0.0572824	0.251439	0.607957
APRG1	0.0971245	0.181988	NA	0.0961156	0.284893	0.999993	-0.185483	0.0920871	0.498526	-0.130382	0.139236	0.618914	-0.151774	0.288954	0.639495
APRT	-0.0723681	0.224631	0.577658	-0.0445871	0.526194	0.999993	0.294523	0.0123143	0.235197	-0.0113748	0.88444	0.982309	0.0570875	0.690478	0.890066
APTR	0.0423436	0.58057	0.820429	0.128072	0.104352	0.999993	-0.0541348	0.598694	0.897041	-0.0108895	0.889736	0.983478	-0.190544	0.0808407	0.355096
APTX	-0.0704673	0.137269	0.487737	0.0107729	0.84445	0.999993	-0.0183504	0.76839	0.949381	0.0791175	0.153045	0.632974	0.0250469	0.712288	0.899279
AQP1	0.419115	0.00169797	0.130602	0.0601173	0.748924	0.999993	-0.0660824	0.649586	0.913347	-0.278235	0.0629673	0.475634	-0.497228	0.0079327	0.0888432
AQP10	0.330924	0.00931389	NA	-0.0292508	0.866584	0.999993	-0.0835542	0.509798	0.859885	-0.417516	0.00643893	0.181187	-0.0221013	0.920838	0.977379
AQP11	-0.144983	0.555532	NA	0.244389	0.496329	0.999993	0.334743	0.261279	NA	0.0356931	0.910731	0.985635	0.482664	0.371813	NA
AQP12A	0.162702	0.955612	NA	NA	NA	NA	NA	NA	NA	NA	NA	NA	NA	NA	NA
AQP12B	0.154621	0.957791	NA	NA	NA	NA	0.0653235	0.982229	NA	0.326085	0.911157	NA	NA	NA	NA
AQP2	0.00914616	0.997503	NA	-0.16137	0.955933	0.999993	NA	NA	NA	-0.0257983	0.992954	NA	NA	NA	NA
AQP3	-0.170281	0.052248	0.374734	-0.247035	0.0122929	0.948558	0.0750875	0.397181	0.810114	0.0621356	0.469346	0.8601	0.584233	6.13204e-08	1.64311e-05
AQP4	0.021479	0.994134	NA	-0.028986	0.992077	0.999993	0.00966715	0.99737	NA	-0.137563	0.96239	NA	-0.380196	0.897229	NA
AQP4-AS1	0.0229666	0.825778	NA	-0.109958	0.367797	0.999993	-0.279786	0.136165	0.567364	-0.109854	0.425652	0.841945	0.170965	0.333257	0.680704
AQP6	0.118302	0.0921107	0.438243	0.000785058	0.991334	0.999993	-0.0983546	0.35354	0.777136	0.0239067	0.779686	0.958452	0.226221	0.0114748	0.11251
AQP7	-0.0302179	0.945658	NA	-0.39335	0.4008	0.999993	0.135367	0.754487	NA	0.623632	0.154272	0.634081	0.629193	0.281264	0.635069
AQP7P1	-0.131499	0.96409	NA	-0.136765	0.9627	0.999993	0.0176078	0.995208	NA	NA	NA	NA	-0.325467	0.912002	NA
AQP7P3	NA	NA	NA	0.225522	0.938522	0.999993	NA	NA	NA	0.0864858	0.976381	NA	NA	NA	NA
AQP8	-0.595785	0.838205	NA	0.271009	0.926119	0.999993	NA	NA	NA	-0.115157	0.968568	NA	NA	NA	NA
AQP9	0.0815515	0.285105	0.625293	0.036262	0.721511	0.999993	-0.0478619	0.515854	0.86313	-0.175555	0.037348	0.397798	-0.223669	0.0368935	0.231025
AQR	-0.0350645	0.389039	0.70134	0.0477432	0.379568	0.999993	0.00947371	0.871778	0.974488	0.0272785	0.622304	0.919497	0.00783268	0.922709	0.977541
AR	-0.13503	0.609561	NA	-0.00270858	0.986923	0.999993	-0.311719	0.180661	0.622879	-0.296563	0.108334	0.572311	-0.47615	0.0874978	0.369695
ARAF	0.0527321	0.359347	0.67881	-0.0512583	0.321394	0.999993	0.111454	0.0241728	0.305345	-0.0757344	0.118407	0.58762	-0.1713	0.0317231	0.211438
ARAP1	0.0914783	0.285705	0.625694	-0.0585969	0.480746	0.999993	0.122485	0.165308	0.602398	-0.109882	0.110454	0.575549	-0.0868577	0.351303	0.694924
ARAP1-AS1	NA	NA	NA	0.0823528	0.977528	0.999993	NA	NA	NA	0.312914	0.91474	NA	NA	NA	NA
ARAP1-AS2	NA	NA	NA	-0.131809	0.964045	0.999993	0.307225	0.916577	NA	-0.297232	0.918969	NA	NA	NA	NA
ARAP2	-0.0263177	0.565703	0.811946	0.0557049	0.317665	0.999993	-0.0765178	0.232151	0.679852	0.0889333	0.128767	0.603619	0.0964372	0.0621029	0.30936
ARAP3	0.19114	0.190121	0.548381	-0.064268	0.396275	0.999993	0.0433615	0.608344	0.899703	-0.156103	0.0197442	0.313874	-0.2007	0.0300027	0.20403
ARC	-0.193374	0.947104	NA	-0.331916	0.866207	0.999993	-0.177529	0.902621	NA	0.783056	0.448574	NA	-0.473983	0.872134	NA
ARCN1	-0.0407669	0.305156	0.64238	-0.107674	0.00269999	0.696386	-0.0385627	0.445463	0.831484	-0.024374	0.515999	0.880095	0.0174248	0.690516	0.890066
AREG	-0.0252967	0.93303	NA	0.488355	0.0817159	0.999993	0.475632	0.0983278	NA	0.164321	0.578377	0.904362	-0.133053	0.746791	0.912485
AREL1	0.0204147	0.605736	0.836005	-0.000500367	0.991349	0.999993	-0.0280821	0.60121	0.89768	-0.0916677	0.0441643	0.42011	-0.0313379	0.596141	0.847579
ARF1	0.145391	0.0234873	0.299592	-0.0525628	0.571169	0.999993	0.149912	0.0452029	0.387478	-0.138747	0.074866	0.502729	-0.259322	0.0418872	0.25025
ARF1P2	0.187868	0.39712	NA	0.00170521	0.991347	0.999993	0.0640768	0.802273	0.959391	-0.192343	0.30998	0.777448	0.309198	0.28049	0.634091
ARF3	0.2213	0.00373574	0.18166	-0.177037	0.00524065	0.827367	0.0462951	0.556521	0.882789	-0.0803583	0.195419	0.677793	-0.0266978	0.710867	0.89882
ARF4	0.037383	0.412999	0.715401	-0.0218564	0.699445	0.999993	0.0859723	0.0918008	0.497947	-0.0410508	0.449358	0.852088	-0.175387	0.00945147	0.0991653
ARF4-AS1	-0.0547606	0.686919	NA	0.0697298	0.675573	0.999993	-0.135083	0.483055	0.849451	-0.100357	0.565636	0.899181	-0.302464	0.113998	0.424256
ARF4P2	NA	NA	NA	NA	NA	NA	0.272927	0.925869	NA	NA	NA	NA	NA	NA	NA
ARF4P4	0.139378	0.961899	NA	0.0377066	0.989715	0.999993	-0.0340093	0.990738	NA	0.443653	0.879359	NA	-0.496415	0.866245	NA
ARF5	0.0483085	0.356109	0.675546	0.0215496	0.714297	0.999993	0.0418935	0.478031	0.847326	0.00803798	0.879127	0.981429	-0.125771	0.0883937	0.371097
ARF6	-0.0904398	0.065648	0.400454	-0.0607571	0.139089	0.999993	0.038617	0.441177	0.829537	-0.0073322	0.808809	0.964975	0.0628179	0.215434	0.568971
ARFGAP1	0.195985	0.0175643	0.278999	-0.0233531	0.75374	0.999993	0.067222	0.314391	0.748356	-0.0295247	0.574361	0.902833	0.0215387	0.772739	0.923758
ARFGAP2	-0.0198299	0.590688	0.826273	-0.0558316	0.066815	0.999993	0.00611865	0.884687	0.976423	-0.0215848	0.558869	0.896161	-0.00428392	0.935254	0.980963
ARFGAP3	-0.0887677	0.0535841	0.37673	-0.00136738	0.980883	0.999993	-0.0342125	0.562481	0.884994	-0.0421966	0.335632	0.793991	-0.0537104	0.285798	0.63802
ARFGEF1	-0.00682615	0.844405	0.944186	-0.0263165	0.586837	0.999993	-0.0435088	0.428186	0.821486	0.0170353	0.707478	0.942626	0.0335258	0.558608	0.827382
ARFGEF1-DT	-0.0814528	0.378439	NA	0.105599	0.262528	0.999993	-0.0710548	0.611504	0.900869	0.0651909	0.598764	0.912857	-0.00879471	0.955862	0.986524
ARFGEF2	-0.00345554	0.916956	0.970576	-0.0470847	0.265516	0.999993	-0.0245369	0.542627	0.876677	-0.0345767	0.414943	0.838686	0.0247303	0.565639	0.832029
ARFGEF3	0.137478	0.236528	NA	-0.0867133	0.497582	0.999993	-0.0638853	0.698216	0.929554	-0.0484482	0.757818	0.952656	0.0358475	0.838336	0.946674
ARFIP1	0.000790676	0.987487	0.99489	0.0352058	0.60332	0.999993	-0.0111358	0.885209	0.976423	-0.056545	0.313967	0.779496	-0.216733	0.00590034	0.0746503
ARFIP2	-0.0794916	0.122234	0.468512	0.0284912	0.48004	0.999993	0.0426227	0.410339	0.815796	0.0355785	0.4403	0.847485	0.000622468	0.992348	0.997851
ARFRP1	-0.116859	0.0173635	0.278164	-0.0196279	0.681875	0.999993	0.0791314	0.0980775	0.508397	-0.00394936	0.924584	0.988502	0.0129287	0.824214	0.942191
ARG1	-0.239687	0.0743514	0.418739	0.222934	0.144963	0.999993	0.254719	0.110301	0.530918	-0.32722	0.0388519	0.403136	-0.445398	0.0378049	0.234443
ARG2	0.372741	0.00534829	NA	-0.0334963	0.820659	0.999993	-0.027122	0.844846	0.967191	-0.146931	0.266247	0.747493	-0.185494	0.309282	0.659699
ARGFX	-0.193521	0.947193	NA	NA	NA	NA	NA	NA	NA	NA	NA	NA	NA	NA	NA
ARGFXP1	-0.340125	0.535204	NA	0.115734	0.929181	0.999993	0.766285	0.589713	NA	-0.447752	0.633337	NA	0.201744	0.890091	NA
ARGFXP2	-0.421181	0.710768	NA	0.38299	0.895757	0.999993	0.587672	0.832854	NA	-0.115472	0.968494	NA	NA	NA	NA
ARGLU1	-0.104332	0.0541129	0.376971	0.117138	0.0105038	0.948558	-0.0532787	0.522463	0.8673	0.10317	0.0659725	0.481941	0.00682524	0.914746	0.975869
ARHGAP1	0.109051	0.148442	0.502104	-0.143006	0.00218923	0.667414	0.0677042	0.333259	0.763144	-0.0809235	0.118461	0.58762	0.0358329	0.616353	0.856852
ARHGAP10	0.0353044	0.514895	0.78158	0.013229	0.846437	0.999993	-0.000947723	0.991088	0.999047	0.139165	0.0638205	0.476619	0.300315	0.000917871	0.0235072
ARHGAP11A	0.0873758	0.347027	0.671183	0.131571	0.243988	0.999993	0.148301	0.228034	0.677617	0.195627	0.0781165	0.515574	0.338091	0.0023782	0.0427229
ARHGAP11A-DT	-0.201528	0.135124	NA	0.0819019	0.656133	0.999993	-0.0139022	0.931116	0.983616	-0.311821	0.0203472	0.318379	0.0579279	0.816322	0.93927
ARHGAP11B	0.141768	0.341513	NA	0.0813112	0.529509	0.999993	-0.111407	0.53452	0.872379	0.0600693	0.678824	0.936827	0.46695	0.0114953	0.11265
ARHGAP11B-DT	-0.143629	0.124959	NA	0.0298904	0.731256	0.999993	-0.180669	0.0758889	0.467474	0.129858	0.123665	0.597122	0.173231	0.128019	0.448805
ARHGAP12	-0.0825627	0.10897	0.454436	0.0487791	0.287554	0.999993	-0.0667719	0.304549	0.742578	0.0116539	0.841427	0.973855	-0.0687625	0.234706	0.589851
ARHGAP15	-0.0507	0.268237	0.61148	0.0680912	0.226036	0.999993	-0.167332	0.0348304	0.348554	0.00718508	0.894745	0.984121	-0.0102523	0.843432	0.949171
ARHGAP16P	NA	NA	NA	NA	NA	NA	NA	NA	NA	0.231245	0.936925	NA	NA	NA	NA
ARHGAP17	0.207118	0.0506693	0.372296	-0.0209483	0.706459	0.999993	0.0786625	0.39168	0.80593	0.00422481	0.957983	0.993533	0.108365	0.159913	0.496098
ARHGAP18	0.0563722	0.348336	0.671471	-0.00209583	0.977852	0.999993	-0.097444	0.0855602	0.486488	-0.0358811	0.578651	0.904386	-0.00911264	0.905771	0.972244
ARHGAP19	0.0315995	0.352677	0.674171	-0.0257129	0.6776	0.999993	-0.183929	0.0120057	0.232585	-0.0582547	0.432822	0.844296	-0.0618845	0.39181	0.722789
ARHGAP19-SLIT1	0.199879	0.480823	NA	-0.273138	0.405229	0.999993	-0.0771653	0.834194	NA	-0.210888	0.492089	0.870741	-0.223101	0.536116	0.815474
ARHGAP20	0.0915896	0.768897	NA	-0.138712	0.546824	0.999993	-0.694574	0.0206988	NA	-0.441971	0.0992538	0.557452	-0.379323	0.18872	NA
ARHGAP21	-0.0590174	0.390955	0.702505	0.00583009	0.930213	0.999993	-0.0638216	0.423164	0.820584	-0.0146385	0.794513	0.96112	-0.000590617	0.994009	0.998123
ARHGAP22	-0.0730674	0.185094	0.542995	-0.0760981	0.343205	0.999993	-0.0665991	0.469945	0.843307	-0.116248	0.116066	0.584004	-0.201484	0.0336152	0.218104
ARHGAP22-IT1	0.237771	0.878266	NA	0.0236297	0.983209	0.999993	-0.515677	0.621399	NA	-0.576075	0.577142	NA	-0.874562	0.42289	NA
ARHGAP23	0.169083	0.468478	NA	0.049705	0.825708	0.999993	-0.324532	0.193007	0.638719	-0.324546	0.0913538	0.541895	-0.307937	0.264205	0.618821
ARHGAP23P1	0.475254	0.806079	NA	0.275957	0.924722	0.999993	-0.163711	0.955453	NA	-0.198452	0.945762	NA	-0.176558	0.952216	NA
ARHGAP24	-0.0213746	0.783981	0.918604	-0.0182333	0.824808	0.999993	-0.0702831	0.425335	0.821282	-0.141833	0.127687	0.602404	-0.17161	0.0527468	0.282472
ARHGAP25	-0.017065	0.709575	0.883689	-0.0182864	0.644166	0.999993	-0.0239827	0.626662	0.905806	-0.0513687	0.186157	0.668843	-0.0517702	0.317342	0.666967
ARHGAP26	0.124362	0.0403959	0.349971	0.0425282	0.473625	0.999993	-0.17951	0.00879253	0.204938	-0.0716522	0.231086	0.712805	-0.166308	0.0222173	0.169227
ARHGAP26-IT1	0.254031	0.0229391	NA	-0.0722114	0.563146	0.999993	-0.131756	0.388085	0.803068	-0.0524838	0.561713	0.897847	-0.0254935	0.864647	0.95591
ARHGAP27	0.107183	0.159899	0.511828	0.0306607	0.583879	0.999993	0.0843249	0.188695	0.631958	-0.0286716	0.55479	0.894557	-0.145852	0.067693	0.323994
ARHGAP27P1-BPTFP1-KPNA2P3	0.0235887	0.640858	0.852292	0.0871633	0.0862445	0.999993	-0.0305476	0.664706	0.918267	-0.00930691	0.860638	0.977982	-0.11106	0.161111	0.49775
ARHGAP27P2	-0.0518468	0.905577	NA	0.289715	0.594161	0.999993	0.508713	0.239248	NA	0.117396	0.824441	NA	0.144975	0.805881	NA
ARHGAP28	0.148195	0.0910737	0.436419	-0.0213679	0.787167	0.999993	-0.00455576	0.970522	0.993152	0.0859017	0.38613	0.822579	0.0446176	0.712746	0.899538
ARHGAP29	0.0343799	0.619915	0.843351	0.0844575	0.185205	0.999993	-0.0787705	0.430966	0.822932	-0.0151918	0.834583	0.972335	0.058623	0.608953	0.854451
ARHGAP30	1.19796e-05	0.999768	0.999795	-0.134887	0.00841809	0.944254	0.173725	0.0100761	0.217633	-0.00311285	0.942236	0.990051	0.0041711	0.955364	0.98635
ARHGAP31	-0.0097475	0.883825	0.9595	-0.180756	0.00211568	0.659255	0.123232	0.275708	0.719315	-0.0626065	0.341074	0.796591	-0.0464115	0.624615	0.861137
ARHGAP31-AS1	-0.0883527	0.828294	NA	0.22943	0.52656	0.999993	-0.274466	0.561003	NA	0.267701	0.437607	0.84688	0.230163	0.639432	NA
ARHGAP32	0.0709008	0.566589	0.812053	-0.0117031	0.896124	0.999993	-0.30293	0.0188633	0.276481	-0.455817	3.39069e-05	0.00587296	-0.340834	0.00187231	0.0365816
ARHGAP33	0.237317	0.2699	NA	-0.212424	0.407505	0.999993	0.0903019	0.750978	0.943148	-0.353183	0.0828676	0.526676	0.72267	0.00963038	0.100166
ARHGAP35	-0.0108417	0.836044	0.941768	-0.0575869	0.25748	0.999993	0.049083	0.390781	0.805512	0.0281856	0.520105	0.880607	0.204541	0.000325913	0.0120146
ARHGAP36	NA	NA	NA	-0.0289528	0.9921	0.999993	NA	NA	NA	NA	NA	NA	0.171809	0.953535	NA
ARHGAP39	-0.0169952	0.97802	NA	-0.285197	0.480121	0.999993	0.435253	0.465255	NA	0.217012	0.592542	0.910646	-0.078558	0.89974	NA
ARHGAP4	-0.0535702	0.327689	0.66001	-0.0866182	0.254634	0.999993	0.257087	0.00048171	0.0598472	0.0689203	0.172149	0.652977	-0.0210302	0.815532	0.939209
ARHGAP40	0.213917	0.941657	NA	-0.0366757	0.989984	0.999993	0.21643	0.941171	NA	0.397356	0.891794	NA	-0.0715416	0.980636	NA
ARHGAP42	-0.0921279	0.47706	0.757174	-0.100651	0.484741	0.999993	-0.368477	0.0792089	0.475417	-0.263397	0.0515349	0.441705	-0.349536	0.117487	0.431957
ARHGAP42-AS1	0.294297	0.919746	NA	0.0294342	0.991966	0.999993	NA	NA	NA	NA	NA	NA	-0.506821	0.863414	NA
ARHGAP42P1	NA	NA	NA	0.331576	0.909709	0.999993	NA	NA	NA	NA	NA	NA	NA	NA	NA
ARHGAP42P4	0.205116	0.183584	NA	-0.102917	0.540111	0.999993	-0.0195894	0.911455	0.980511	0.17772	0.374638	0.815033	0.145497	0.503894	0.796378
ARHGAP42P5	0.113489	0.354025	NA	-0.161002	0.285411	0.999993	-0.261779	0.116285	0.53839	-0.0843385	0.547427	0.891909	0.13793	0.538687	0.816811
ARHGAP44	0.166048	0.742211	NA	-0.253148	0.552606	0.999993	-0.151868	0.732261	NA	-0.21559	0.652791	0.929189	0.263445	0.592525	NA
ARHGAP44-AS1	0.0798282	0.347107	NA	0.000499279	0.99582	0.999993	0.0135742	0.920785	0.981303	-0.0145017	0.890886	0.983478	0.0675702	0.625239	0.861401
ARHGAP45	0.0258795	0.568482	0.813017	-0.100403	0.125313	0.999993	0.122388	0.069056	0.452219	-0.0170362	0.681789	0.937219	-0.00510418	0.940908	0.98208
ARHGAP5	-0.0419236	0.334124	0.664386	-0.00876122	0.867177	0.999993	-0.071962	0.407799	0.815269	-0.133816	0.00144929	0.079899	-0.118979	0.0886222	0.371275
ARHGAP5-AS1	0.117762	0.755706	NA	0.195385	0.43368	0.999993	-0.0848315	0.722119	NA	-0.122711	0.57422	0.902826	-0.538572	0.0787752	NA
ARHGAP6	0.0524105	0.605565	0.835961	-0.0368426	0.735857	0.999993	-0.0419775	0.608858	0.89999	-0.197151	0.0527355	0.445101	-0.0581347	0.678308	0.885402
ARHGAP8	0.261478	0.0457968	NA	0.278653	0.141178	0.999993	-0.334175	0.0711392	0.459381	-0.172192	0.334528	0.793837	-0.34544	0.0807389	0.35501
ARHGAP9	0.0346034	0.548011	0.802246	-0.0325456	0.594356	0.999993	0.060407	0.240177	0.687183	-0.0906936	0.0898193	0.539701	-0.167713	0.0417245	0.249527
ARHGDIA	0.0163881	0.852565	0.946977	-0.0779434	0.249586	0.999993	0.297431	0.000609591	0.0693026	-0.0339747	0.575755	0.90352	0.0605123	0.481392	0.783295
ARHGDIB	-0.0487365	0.276369	0.617049	-0.0180333	0.767551	0.999993	-0.00596292	0.930693	0.983604	-0.0102232	0.851764	0.976087	-0.0744813	0.276201	0.630148
ARHGDIG	0.124764	0.458762	NA	0.176093	0.423358	0.999993	0.0173841	0.951287	NA	-0.151571	0.504352	0.874826	0.094235	0.760348	NA
ARHGEF1	0.040387	0.549707	0.802815	-0.0590724	0.477324	0.999993	0.0725603	0.340972	0.768897	-0.0147727	0.799901	0.962733	0.0460304	0.475678	0.778615
ARHGEF10	-0.0862667	0.46914	0.751944	0.0897076	0.286942	0.999993	0.0998985	0.370806	0.79206	-0.0834034	0.466347	0.858517	0.254453	0.0721637	0.333562
ARHGEF10L	-0.134933	0.0811464	0.42917	-0.121514	0.161319	0.999993	0.0827003	0.467381	0.841878	-0.176666	0.0634532	0.476287	-0.230018	0.0576501	0.296852
ARHGEF11	0.125944	0.135634	0.486312	-0.0293824	0.629009	0.999993	0.0715619	0.232196	0.679852	-0.102427	0.110391	0.575549	-0.12583	0.199094	0.54956
ARHGEF12	0.181922	0.0157263	0.273083	-0.0242986	0.807394	0.999993	-0.0609227	0.539466	0.875807	-0.244347	0.0128622	0.262233	-0.338291	0.0079471	0.0888937
ARHGEF15	0.0317415	0.854271	NA	0.184395	0.143985	0.999993	0.0128524	0.94071	0.98679	-0.092524	0.479513	0.86499	-0.189194	0.305185	0.6551
ARHGEF16	0.496897	0.700688	NA	-0.231617	0.936739	0.999993	-0.57952	0.80883	NA	0.243025	0.933635	NA	0.521795	0.859344	NA
ARHGEF17	-0.546639	0.0280646	NA	0.159206	0.484701	0.999993	0.401196	0.139034	0.57188	-0.132728	0.530083	0.884239	-0.478008	0.0997166	0.395393
ARHGEF17-AS1	-1.11003	0.221142	NA	0.406616	0.689956	0.999993	-0.265774	0.787491	NA	0.366177	0.772594	NA	-0.852727	0.657915	NA
ARHGEF18	0.0181792	0.832877	0.940548	-0.161143	0.0487314	0.999993	0.0796962	0.289368	0.731186	0.0433416	0.549327	0.892864	0.134716	0.24602	0.601908
ARHGEF18-AS1	0.078872	0.863822	NA	0.0691908	0.895521	0.999993	1.02076	0.263074	NA	0.109464	0.872892	NA	0.181326	0.830377	NA
ARHGEF19	0.126399	0.280966	NA	-0.010945	0.912878	0.999993	0.0935402	0.503575	0.857498	-0.0330954	0.738941	0.948815	-0.0156491	0.902786	0.970897
ARHGEF2	0.0632092	0.174256	0.530781	-0.0583541	0.241887	0.999993	0.0518251	0.289338	0.731186	-0.0942637	0.0215603	0.326834	-0.0652926	0.211149	0.56385
ARHGEF2-AS1	NA	NA	NA	NA	NA	NA	-0.0553319	0.984931	NA	NA	NA	NA	NA	NA	NA
ARHGEF2-AS2	0.132009	0.185961	NA	0.137999	0.0340949	0.988204	0.0290545	0.74381	0.941852	-0.0238611	0.701546	0.942031	0.0757059	0.481013	0.783107
ARHGEF25	-0.750148	0.117035	NA	-0.133392	0.704472	0.999993	0.098961	0.768944	NA	-0.439136	0.18417	0.66652	-0.00848693	0.984356	NA
ARHGEF26	0.140086	0.683073	NA	-0.0654041	0.840466	0.999993	-0.00693586	0.984251	NA	-0.151037	0.623018	0.91985	0.470724	0.224715	NA
ARHGEF26-AS1	0.0396037	0.333255	0.664131	0.0515161	0.41267	0.999993	-0.184346	0.0353456	0.350395	0.00257253	0.969152	0.99531	-0.0441853	0.678302	0.885402
ARHGEF28	-0.0471777	0.752699	0.905127	-0.277138	0.0984725	0.999993	-0.0864633	0.66929	0.919606	-0.0897988	0.588095	0.908441	0.253591	0.209628	0.562046
ARHGEF3	-0.0143407	0.737335	0.897839	-0.0790942	0.0239741	0.959436	0.0505359	0.248527	0.694544	0.00129691	0.978013	0.997341	0.0859922	0.114236	0.424933
ARHGEF33	0.0675122	0.841933	NA	-0.810648	0.0699402	0.999993	0.429689	0.397041	NA	0.291698	0.448245	0.851477	-0.447723	0.372418	NA
ARHGEF34P	0.322241	0.286986	NA	-0.134714	0.307873	0.999993	0.366916	0.00443899	0.155716	0.445864	9.41999e-06	0.00220749	0.554175	2.43398e-05	0.00206119
ARHGEF35	-0.0954012	0.333925	NA	-0.00683418	0.951777	0.999993	-0.188145	0.0682653	0.451339	0.219174	0.13511	0.61322	0.377522	0.0119918	0.114943
ARHGEF35-AS1	-0.0240081	0.665331	0.864734	-0.127195	0.209356	0.999993	-0.216232	0.0367881	0.355242	0.232544	0.00661647	0.182537	0.12696	0.336229	0.683306
ARHGEF37	0.311727	0.0224409	0.295772	-0.102733	0.522695	0.999993	0.150078	0.351667	0.776153	-0.185547	0.236438	0.718585	-0.617585	0.0102491	0.104428
ARHGEF38	0.0454759	0.878924	NA	-0.467566	0.314672	0.999993	-0.472315	0.326289	NA	-1.14102	0.0121075	0.256271	-1.11572	0.0368672	NA
ARHGEF39	-0.0813543	0.160143	0.512007	-0.0433027	0.566403	0.999993	-0.0441757	0.616139	0.902605	-0.0108961	0.864071	0.978386	0.0935625	0.224171	0.578189
ARHGEF4	0.145495	0.1534	NA	0.0176057	0.801517	0.999993	-0.0533738	0.65121	0.914142	-0.0921491	0.237328	0.719623	0.0396251	0.685799	0.888307
ARHGEF4-AS1	0.188392	0.948581	NA	0.0579897	0.984179	0.999993	NA	NA	NA	NA	NA	NA	0.18612	0.949626	NA
ARHGEF40	-0.0101439	0.888515	0.961516	-0.0137243	0.876773	0.999993	-0.215812	0.0151931	0.253125	-0.219117	0.0130508	0.263548	-0.407577	0.000175466	0.0078951
ARHGEF5	0.0560081	0.742013	NA	0.0701928	0.34368	0.999993	-0.0251186	0.870195	0.97419	0.222031	0.0374324	0.397798	0.289333	0.0255994	0.185617
ARHGEF6	-0.0112152	0.715481	0.886519	-0.018344	0.593065	0.999993	0.0300078	0.563955	0.88523	0.151002	1.04937e-05	0.00238679	0.197842	0.000108572	0.00563349
ARHGEF7	0.00452522	0.924778	0.97393	0.0165364	0.643018	0.999993	0.051337	0.401826	0.812135	0.0439568	0.274487	0.753826	0.0404967	0.544276	0.820023
ARHGEF9	-0.0640413	0.214079	0.569817	0.0511282	0.461068	0.999993	0.014751	0.86611	0.973201	0.0189658	0.868666	0.978951	-0.0418665	0.630799	0.863824
ARHGEF9-IT1	0.0817319	0.869432	NA	-0.156665	0.737972	0.999993	-0.198298	0.792315	NA	0.398661	0.446722	NA	0.42101	0.674752	NA
ARID1A	0.116	0.226559	0.578411	-0.0970136	0.190353	0.999993	-0.0791911	0.40286	0.812135	-0.117845	0.151467	0.631723	0.0463082	0.578074	0.838674
ARID1B	0.0899321	0.0301615	0.323256	0.0366302	0.357865	0.999993	-0.0696852	0.215342	0.665862	-0.0038453	0.931569	0.989055	0.0713239	0.256159	0.612535
ARID2	0.0649868	0.252427	0.597671	0.00868341	0.816927	0.999993	-0.086489	0.124109	0.54947	0.0639958	0.160199	0.641151	0.0870004	0.155718	0.489426
ARID3A	0.0654013	0.293406	0.632152	-0.147344	0.0307064	0.972924	0.0989103	0.290631	0.732141	-0.0241528	0.731033	0.947831	-0.0200634	0.82573	0.943084
ARID3B	0.0956703	0.20516	0.560117	-0.0573373	0.26384	0.999993	0.0574796	0.385864	0.801813	-0.0688999	0.0892566	0.539192	-0.0132642	0.871969	0.959281
ARID3BP1	NA	NA	NA	0.513827	0.860428	0.999993	-0.301172	0.918202	NA	-0.365994	0.900371	NA	-0.334089	0.909593	NA
ARID3C	-0.586881	0.840805	NA	NA	NA	NA	NA	NA	NA	0.15089	0.958809	NA	0.41983	0.886633	NA
ARID4A	-0.0190648	0.753752	0.905146	0.121003	0.0450489	0.999993	-0.111359	0.120814	0.545607	0.0087328	0.873629	0.979898	-0.116835	0.16846	0.507547
ARID4B	-0.0251961	0.627886	0.846898	0.126482	0.0104991	0.948558	-0.0226436	0.743565	0.941756	0.0534363	0.310811	0.778088	0.0193795	0.771108	0.923653
ARID5A	0.0175111	0.780464	0.917432	0.0272601	0.613461	0.999993	0.226459	1.04472e-05	0.0147398	0.0676988	0.240223	0.722047	0.103237	0.214463	0.568789
ARID5B	0.0735263	0.123325	0.470354	0.12364	0.00631196	0.858523	0.048925	0.281124	0.722947	0.150227	0.00328071	0.126644	0.268417	7.39309e-06	0.000850821
ARIH1	0.0259954	0.609878	0.838827	0.0220406	0.538311	0.999993	-0.0211081	0.656904	0.916528	0.0196317	0.628254	0.920846	0.0750806	0.119211	0.43518
ARIH2	-0.00140505	0.965841	0.986378	-0.0179754	0.656866	0.999993	-0.00257449	0.959183	0.991273	-0.0222803	0.519042	0.880497	0.0269028	0.563736	0.830883
ARIH2OS	-0.0634306	0.22263	0.576609	0.119865	0.051794	0.999993	-0.0702876	0.35501	0.779009	-0.0480238	0.325588	0.787328	0.00789554	0.9051	0.972078
ARL1	-0.085951	0.0949673	0.441506	0.0319932	0.602	0.999993	0.0572711	0.471594	0.843798	0.0164401	0.757218	0.952312	-0.0585763	0.441393	0.75513
ARL10	-0.0115212	0.895717	0.964958	-0.052208	0.487873	0.999993	0.176597	0.0990285	0.509841	0.135499	0.13217	0.608995	0.198049	0.063406	0.312644
ARL11	-0.12328	0.0507145	0.372296	0.102197	0.100688	0.999993	-0.0206662	0.77613	0.951488	-0.0275158	0.688174	0.938373	-0.144054	0.0834762	0.359906
ARL13B	-0.135555	0.260895	0.604685	0.0372933	0.625056	0.999993	-0.19697	0.231553	0.679239	-0.0878551	0.429935	0.843232	-0.0155517	0.928339	0.979138
ARL14	-0.00288412	0.999211	NA	0.282929	0.915241	0.999993	-0.151756	0.958666	NA	0.19749	0.946102	NA	0.796632	0.786213	NA
ARL14EP	-0.0984502	0.123701	0.470354	0.178993	0.0354202	0.988204	-0.122645	0.187692	0.630369	-0.0122567	0.867758	0.978869	0.0772493	0.474432	0.778028
ARL14EPL	0.028924	0.992089	NA	-0.209902	0.911911	0.999993	-0.290859	0.882721	NA	0.094522	0.974166	NA	0.160832	0.950914	NA
ARL15	0.0296967	0.58513	0.822996	0.0457329	0.453868	0.999993	-0.0485929	0.466987	0.841878	-0.0740045	0.125652	0.600062	-0.0893334	0.215303	0.568971
ARL16	-0.0626981	0.155595	0.509981	0.0980123	0.0742952	0.999993	0.0438499	0.551734	0.881065	0.0583021	0.281032	0.761173	-0.0114191	0.855878	0.953393
ARL17A	0.109967	0.214465	0.570085	-0.0712857	0.346523	0.999993	-0.0884909	0.227279	0.677507	0.0757686	0.240847	0.723274	0.182273	0.0142927	0.128814
ARL17B	-0.0625112	0.344839	0.669499	0.0778521	0.297812	0.999993	0.0364864	0.637824	0.90998	-0.0299657	0.704468	0.942505	-0.062895	0.573067	0.836105
ARL2	-0.0647567	0.275049	0.616364	-0.0385729	0.414471	0.999993	0.101423	0.0899851	0.494357	0.00318951	0.952344	0.992007	-0.119642	0.107709	0.412159
ARL2-SNX15	-0.0563999	0.984597	NA	0.159544	0.956457	0.999993	-0.221408	0.939829	NA	NA	NA	NA	-0.0274549	0.99257	NA
ARL2BP	-0.100566	0.0753691	0.420971	-0.0233566	0.634394	0.999993	-0.0100977	0.870165	0.97419	-0.065727	0.182835	0.664711	-0.167455	0.00819066	0.0904905
ARL3	-0.0139835	0.845628	0.944669	0.0522031	0.466715	0.999993	0.0619047	0.491924	0.852363	0.0361187	0.634013	0.922927	-0.112111	0.254721	0.611191
ARL4A	0.216976	0.0327409	0.330686	0.0552958	0.658812	0.999993	0.026703	0.82926	0.963276	-0.167099	0.134022	0.611027	-0.487682	9.72664e-05	0.00529459
ARL4AP2	-0.177176	0.527083	NA	0.30806	0.349542	0.999993	0.442483	0.138358	NA	-0.0721271	0.829901	0.971226	-0.358249	0.394434	NA
ARL4AP4	-0.219072	0.664999	NA	0.796644	0.196692	0.999993	-0.21439	0.605561	NA	0.576325	0.320373	NA	-0.603814	0.321691	NA
ARL4AP5	0.77008	0.330833	NA	-0.558689	0.3356	0.999993	-0.0327649	0.949609	NA	0.554089	0.335714	NA	0.832456	0.113928	NA
ARL4C	-0.102658	0.149405	0.503286	-0.0325056	0.56062	0.999993	0.0881016	0.111768	0.533526	0.0809881	0.185642	0.668077	0.150026	0.0765975	0.344823
ARL4D	-0.438077	0.0276131	NA	-0.0398799	0.790679	0.999993	-0.0778348	0.724118	0.937207	-0.0173966	0.91276	0.986009	0.22613	0.231726	0.586436
ARL5A	-0.054727	0.32985	0.66198	0.0804096	0.165299	0.999993	-0.0799197	0.270668	0.714574	-0.00522522	0.92822	0.988988	-0.0229591	0.777968	0.925916
ARL5B	-0.0507588	0.351425	0.673524	0.0715394	0.215	0.999993	-0.0536631	0.453475	0.835371	0.0853807	0.058324	0.462667	0.0171174	0.83181	0.944457
ARL5C	0.0854968	0.762674	NA	-0.318471	0.255502	0.999993	0.234614	0.502768	NA	-0.720322	0.0214053	0.325724	0.772834	0.0677985	NA
ARL6	-0.159185	0.11124	NA	0.0259482	0.840606	0.999993	0.0364483	0.780168	0.953366	0.00841026	0.951212	0.991676	0.00985023	0.939144	0.981668
ARL6IP1	0.0768466	0.191977	0.548796	0.0345742	0.679942	0.999993	0.0569591	0.415705	0.818467	-0.0531466	0.431289	0.843232	-0.114828	0.177208	0.521934
ARL6IP1P1	0.0114244	0.99688	NA	NA	NA	NA	NA	NA	NA	NA	NA	NA	NA	NA	NA
ARL6IP4	-0.12065	0.0677987	0.406015	0.0222386	0.682917	0.999993	0.133479	0.0760063	0.467767	0.114257	0.142704	0.621741	0.000264258	0.997437	0.99893
ARL6IP5	-0.0895021	0.127968	0.476147	0.0265108	0.577576	0.999993	0.0465452	0.42796	0.821486	0.00679996	0.878818	0.981429	-0.0347502	0.580243	0.839885
ARL6IP6	-0.0451428	0.467402	0.751101	0.0906314	0.108868	0.999993	0.0247797	0.741053	0.940374	0.125791	0.00982947	0.230345	0.0770131	0.326785	0.675789
ARL8A	0.071236	0.170688	0.526674	-0.106799	0.0776706	0.999993	-0.0017031	0.978812	0.996249	-0.0524866	0.330804	0.791137	0.00753898	0.938759	0.981646
ARL8B	-0.0031805	0.96238	0.985975	0.0503264	0.511621	0.999993	-0.192678	0.0471383	0.391512	-0.0130696	0.869856	0.979327	-0.153592	0.0993402	0.394313
ARL8BP2	-0.217735	0.0499121	NA	-0.112562	0.297022	0.999993	-0.1416	0.301914	0.740009	-0.140051	0.258992	0.73994	-0.420089	0.0291815	0.201431
ARL9	0.139572	0.050662	NA	-0.0592512	0.490149	0.999993	-0.0503996	0.64221	0.911242	0.0172206	0.863133	0.978386	-0.00614238	0.957471	0.987021
ARLNC1	-0.322925	0.5644	NA	-0.257945	0.647178	0.999993	0.357303	0.679536	NA	0.419849	0.489925	0.870497	0.46118	0.448894	NA
ARMC1	-0.0579566	0.255308	0.600204	-0.0590563	0.3183	0.999993	-0.017491	0.809972	0.960268	-0.000357668	0.995193	0.999183	0.0855007	0.149588	0.480422
ARMC10	-0.0390823	0.380129	0.694068	0.0597239	0.0896742	0.999993	0.0157537	0.748172	0.942995	-0.0101159	0.80255	0.963186	-0.0340372	0.589204	0.844235
ARMC12	-0.486183	0.111581	NA	0.0409889	0.858479	0.999993	-0.145292	0.587871	NA	-0.154543	0.585156	0.907606	-0.109657	0.731005	NA
ARMC2	-0.0391403	0.592998	0.828141	0.102012	0.119048	0.999993	-0.079545	0.355662	0.77957	-0.0530785	0.415626	0.839364	0.13233	0.228387	0.583562
ARMC3	0.00748201	0.965243	NA	-0.352747	0.0449384	0.999993	-0.312148	0.0880294	0.489634	-0.484209	0.00997901	0.232754	-0.0029498	0.990178	0.99754
ARMC5	0.0530347	0.611604	0.83941	-0.0602987	0.529238	0.999993	-0.0183939	0.839567	0.965861	-0.111664	0.252754	0.735422	0.0362522	0.785861	0.928596
ARMC6	0.0750735	0.194766	0.551604	-0.0175435	0.79789	0.999993	0.09288	0.306886	0.743253	-0.0203528	0.749119	0.950843	-0.0206906	0.83013	0.944061
ARMC7	0.108332	0.061936	0.393268	-0.101391	0.030544	0.972924	0.111025	0.0364591	0.354077	-0.0812175	0.0830029	0.526676	-0.0546172	0.496886	0.792519
ARMC8	0.0513384	0.162694	0.515764	-0.0115238	0.829862	0.999993	-0.0889029	0.143265	0.575638	-0.0662971	0.127654	0.602404	-0.0523764	0.426854	0.745832
ARMC9	-0.0272616	0.763702	NA	-0.0542985	0.577722	0.999993	-0.00953169	0.928778	0.982993	0.10733	0.285055	0.763584	0.0397895	0.751137	0.914559
ARMCX1	-0.190657	0.0987905	NA	0.0780897	0.497848	0.999993	-0.0729835	0.648591	0.913207	-0.0606964	0.559377	0.896319	-0.291586	0.0710551	0.33108
ARMCX2	-0.00212782	0.982431	NA	0.0476351	0.665697	0.999993	-0.252953	0.0699842	0.455442	-0.239166	0.0958227	0.551398	0.325968	0.0176053	0.146449
ARMCX3	-0.0373777	0.494488	0.769168	-0.0498119	0.29796	0.999993	0.0187246	0.703367	0.931539	-0.0155407	0.689502	0.938587	0.00311119	0.964435	0.989614
ARMCX4	-0.0150056	0.866284	0.953598	0.24192	0.011064	0.948558	-0.233756	0.0254547	0.309877	-0.0585649	0.422377	0.840357	-0.0698608	0.544969	0.820482
ARMCX5	-0.22831	0.000479251	0.104555	0.0589534	0.369032	0.999993	-0.0922693	0.210855	0.6615	-0.0031753	0.96663	0.995256	-0.0263794	0.726484	0.904599
ARMCX5-GPRASP2	-0.0536668	0.480807	NA	-0.00954573	0.895906	0.999993	-0.106134	0.404704	0.813301	0.0339883	0.696294	0.939864	0.0091222	0.922339	0.977429
ARMCX6	0.00493392	0.926476	0.974473	-0.0388993	0.562287	0.999993	-0.0325788	0.690834	0.926211	-0.0747714	0.189396	0.672114	0.00857953	0.919644	0.977308
ARMCX7P	0.196837	0.946214	NA	0.156789	0.95722	0.999993	0.184771	0.949767	NA	-0.0244988	0.993308	NA	0.22206	0.939735	NA
ARMH1	0.0632024	0.459797	NA	0.0432607	0.610761	0.999993	0.166275	0.116712	0.539406	0.193086	0.0129612	0.26264	0.178552	0.138117	0.462356
ARMH2	-0.0134989	0.889951	NA	0.0723062	0.507015	0.999993	0.100387	0.348249	0.77362	0.121411	0.327621	0.788721	-0.137473	0.272521	0.627253
ARMH3	-0.00826143	0.857043	0.948852	-0.0171765	0.656851	0.999993	0.000612496	0.989477	0.998619	-0.0150074	0.730417	0.94781	0.0168207	0.732545	0.906204
ARMH4	0.0884108	0.802866	NA	-0.506046	0.215389	0.999993	0.276682	0.534271	0.872277	0.0993772	0.781254	0.958603	-0.0599233	0.886669	0.96475
ARMS2	0.0900251	0.975423	NA	-0.180008	0.950893	0.999993	NA	NA	NA	0.364891	0.900591	NA	0.151757	0.958956	NA
ARMT1	-0.0286173	0.664854	0.864734	0.0867275	0.287939	0.999993	0.0607801	0.494049	0.8533	0.0985066	0.0805712	0.521282	0.0263021	0.735481	0.907809
ARNILA	0.189368	0.225778	NA	0.12412	0.211328	0.999993	-0.0990625	0.416075	0.818467	-0.0888248	0.407471	0.833939	0.104774	0.268986	0.623683
ARNT	0.0208009	0.664551	0.864734	-0.0503083	0.146312	0.999993	-0.0338464	0.565876	0.886084	-0.0670762	0.0667628	0.482773	0.0171043	0.744668	0.912274
ARNT2	0.115594	0.321967	NA	-0.3585	0.0129792	0.948558	-0.0836832	0.649459	0.913347	0.031105	0.836465	0.972515	0.0800303	0.709735	0.89839
ARNT2-DT	-0.0739825	0.636831	NA	0.155657	0.27347	0.999993	-0.0894662	0.622009	0.904291	-0.0569308	0.709647	0.944486	0.0778792	0.737427	0.90862
ARPC1A	0.0518771	0.22529	0.578189	-0.00923984	0.82743	0.999993	0.073515	0.0984745	0.509664	0.00920828	0.786205	0.959349	-0.0706662	0.297037	0.647251
ARPC1AP1	NA	NA	NA	NA	NA	NA	NA	NA	NA	0.044697	0.987797	NA	NA	NA	NA
ARPC1AP2	-0.14453	0.960557	NA	NA	NA	NA	NA	NA	NA	NA	NA	NA	NA	NA	NA
ARPC1AP3	NA	NA	NA	NA	NA	NA	NA	NA	NA	-0.179913	0.950918	NA	NA	NA	NA
ARPC1AP4	0.168799	0.615603	NA	-0.0547549	0.852651	0.999993	-0.273257	0.484874	NA	-0.492537	0.135383	0.613825	0.563766	0.187535	NA
ARPC1B	-0.00917307	0.863997	0.953121	0.00293252	0.972197	0.999993	0.246008	0.00212034	0.113574	0.0251018	0.720317	0.945933	-0.0666409	0.605855	0.853548
ARPC2	-0.00145503	0.974958	0.990197	0.0590275	0.218449	0.999993	0.0313583	0.414994	0.818334	0.0251711	0.495727	0.871973	-0.0491903	0.373875	0.711111
ARPC3	-0.0481178	0.482972	0.760623	0.110703	0.130758	0.999993	0.032203	0.707431	0.932342	0.044679	0.389077	0.823858	-0.114896	0.198401	0.548954
ARPC3P1	0.305521	0.916703	NA	NA	NA	NA	NA	NA	NA	NA	NA	NA	NA	NA	NA
ARPC3P2	-0.650045	0.117796	NA	0.37312	0.235617	0.999993	1.32306	0.00895106	NA	0.757647	0.104164	NA	0.526968	0.446897	NA
ARPC4	-0.0481286	0.428266	0.725712	0.0133314	0.802848	0.999993	0.00962607	0.83327	0.963982	-0.0138703	0.772045	0.956219	-0.0711729	0.304449	0.654583
ARPC4-TTLL3	0.132932	0.0982918	0.443853	0.10853	0.139816	0.999993	0.24428	0.00240534	0.120439	-0.0153194	0.85706	0.977249	0.00361716	0.979345	0.993813
ARPC5	-0.0325509	0.61507	0.840755	-0.00919556	0.894328	0.999993	0.0911775	0.109798	0.530482	0.0186626	0.749343	0.950843	-0.0920169	0.283208	0.636022
ARPC5L	-0.05928	0.347365	0.671298	0.0283686	0.619867	0.999993	0.0436727	0.465378	0.841345	0.0744782	0.198825	0.681888	0.0537181	0.479966	0.781927
ARPIN	0.0128837	0.86901	0.954876	-0.0877375	0.150031	0.999993	-0.0824151	0.27011	0.714184	-0.0862547	0.118632	0.587816	-0.194353	0.00750869	0.0860815
ARPIN-AP3S2	-0.0701916	0.298801	0.637616	-0.0842897	0.55556	0.999993	0.068555	0.640752	0.910496	-0.150081	0.133144	0.60972	-0.348715	0.0671261	0.322482
ARPP19	-0.055618	0.0334363	0.331559	-0.00566867	0.858872	0.999993	-0.0593041	0.0893099	0.492915	0.00681368	0.789021	0.960784	-0.00536445	0.884569	0.963739
ARPP21	-0.295735	0.460749	NA	-0.590568	0.128832	0.999993	-0.258512	0.491373	NA	-0.722927	0.0798244	0.519397	-0.313847	0.480013	0.781933
ARRB1	0.0809396	0.219369	0.573483	-0.119272	0.0523805	0.999993	0.0420485	0.574597	0.889024	-0.104429	0.0996236	0.557887	-0.230976	0.0182709	0.14946
ARRB2	0.0976252	0.0320468	0.327	0.028649	0.729986	0.999993	0.0767916	0.340542	0.768375	-0.0502892	0.470368	0.860535	-0.170346	0.0754235	0.341873
ARRDC1	-0.0562391	0.340938	0.667257	0.043284	0.527173	0.999993	0.109845	0.114255	0.537044	0.00812656	0.875655	0.980113	-0.00860035	0.913788	0.975457
ARRDC1-AS1	-0.0539391	0.406465	0.711145	0.044843	0.379051	0.999993	0.0507285	0.574886	0.889024	0.0207901	0.726279	0.946735	0.0239987	0.780526	0.926894
ARRDC2	0.0382031	0.409767	0.714028	-0.0607075	0.233327	0.999993	0.138263	0.0470793	0.391512	-0.0436424	0.303822	0.774709	-0.0342345	0.625967	0.861478
ARRDC3	-0.0907136	0.19149	0.548796	0.0957258	0.19958	0.999993	-0.126874	0.0304054	0.330103	-0.102597	0.057067	0.458539	-0.21275	0.0165071	0.140453
ARRDC3-AS1	-0.0951502	0.249642	0.596348	0.129495	0.123454	0.999993	0.00213801	0.982097	0.996769	0.107181	0.172015	0.652977	0.187012	0.0788014	0.350594
ARRDC4	0.000798518	0.991209	0.996357	0.155281	0.0200825	0.95705	-0.121728	0.112345	0.534449	-0.012502	0.868342	0.978951	-0.277932	0.000490904	0.0154347
ARRDC5	-0.00203472	0.983743	NA	0.0197004	0.819317	0.999993	-0.0523027	0.60555	0.898395	-0.0234605	0.757355	0.952323	0.176437	0.161045	0.497631
ARSA	0.184676	0.0956716	0.441788	-0.0379533	0.63383	0.999993	0.189015	0.00809235	0.200833	-0.0924251	0.0748168	0.502729	-0.0419745	0.560891	0.828917
ARSB	0.118495	0.00237901	0.147905	-0.0215371	0.630735	0.999993	0.0506687	0.460063	0.839497	0.110395	0.0268765	0.352445	0.072514	0.345942	0.689941
ARSD	-0.0320182	0.520633	0.784729	-0.00556098	0.926107	0.999993	0.100174	0.151816	0.585002	-0.0741475	0.156508	0.635342	-0.0469562	0.366174	0.705658
ARSDP1	0.0873105	0.976162	NA	NA	NA	NA	NA	NA	NA	NA	NA	NA	NA	NA	NA
ARSF	-0.0179177	0.995104	NA	-0.389046	0.894162	0.999993	0.429833	0.88347	NA	-0.0297001	0.991893	NA	NA	NA	NA
ARSG	-0.0342023	0.496366	0.770549	-0.0192625	0.762419	0.999993	-0.123123	0.0485436	0.395016	-0.163336	0.00913293	0.219974	-0.0957687	0.384982	0.71907
ARSH	NA	NA	NA	NA	NA	NA	NA	NA	NA	-0.0427361	0.988335	NA	NA	NA	NA
ARSI	NA	NA	NA	0.123277	0.966354	0.999993	NA	NA	NA	NA	NA	NA	NA	NA	NA
ARSJ	-0.125226	0.674879	NA	-0.122045	0.727215	0.999993	0.35831	0.295709	NA	-0.0646165	0.847052	0.975085	-0.194942	0.626865	0.862186
ARSK	0.0378864	0.335545	0.665766	0.0339728	0.557074	0.999993	0.0109523	0.881077	0.976364	0.0800214	0.249609	0.733106	0.0215974	0.753146	0.91537
ARSL	0.47077	0.871713	NA	0.446872	0.74826	0.999993	-0.553289	0.84973	NA	-0.242876	0.929827	NA	-0.690225	0.814113	NA
ART3	0.126587	0.154609	NA	0.0330237	0.768642	0.999993	-0.210604	0.128581	0.55583	0.118191	0.251147	0.733949	0.0131205	0.926907	0.978639
ART4	-0.176293	0.373269	0.687794	-0.0872616	0.655124	0.999993	0.0302021	0.842754	0.96693	-0.204594	0.255559	0.737243	-0.254731	0.271418	0.626108
ART5	-0.590179	0.839841	NA	NA	NA	NA	NA	NA	NA	NA	NA	NA	NA	NA	NA
ARTN	0.0926615	0.974674	NA	-0.120155	0.9672	0.999993	-0.0812887	0.977836	NA	0.422422	0.884995	NA	-0.259049	0.929982	NA
ARV1	-0.0490832	0.478626	0.757656	-0.0443202	0.485995	0.999993	0.0882793	0.321649	0.754329	-0.0246271	0.710276	0.944486	-0.0944459	0.300089	0.650114
ARVCF	-0.0311574	0.817487	NA	0.165803	0.297141	0.999993	0.272901	0.0646297	0.439982	-0.0911993	0.556501	0.89538	-0.3926	0.0364656	0.229788
ARX	0.0883979	0.975863	NA	0.210769	0.942519	0.999993	NA	NA	NA	0.109494	0.970114	0.99531	NA	NA	NA
AS3MT	0.0611793	0.736749	NA	-0.062057	0.810381	0.999993	-0.0736517	0.806577	0.960262	0.30765	0.208784	0.690754	0.283692	0.29663	0.646914
ASAH1	-0.0289846	0.650183	0.858161	0.0586761	0.404372	0.999993	-0.0683588	0.323525	0.754854	-0.0536756	0.330778	0.791137	-0.214253	0.00318208	0.0508127
ASAH1-AS1	0.105731	0.428548	NA	0.0891343	0.468939	0.999993	0.00918925	0.953573	0.990602	0.0224223	0.838144	0.972796	-0.107519	0.528096	0.810349
ASAH2	0.0896309	0.670163	NA	0.0619125	0.815967	0.999993	0.248511	0.29715	0.73668	-0.457604	0.059393	0.467682	-0.321759	0.381282	0.716441
ASAH2B	-0.110039	0.217944	NA	-0.0111555	0.922209	0.999993	-0.139865	0.295216	0.73514	0.0240765	0.824592	0.970014	0.0293619	0.820092	0.940594
ASAP1	0.0718001	0.365958	0.683138	0.0123178	0.886316	0.999993	-0.0784785	0.498417	0.85468	-0.206575	0.0134476	0.265838	-0.264402	0.0347962	0.222788
ASAP1-IT2	0.125077	0.369134	NA	-0.00543372	0.963449	0.999993	0.0339184	0.814065	0.961036	-0.0627202	0.593556	0.910719	0.107491	0.371603	0.710072
ASAP2	0.280901	0.00436731	0.192659	-0.145445	0.225944	0.999993	-0.0666245	0.495577	0.853528	-0.217314	0.0199962	0.316032	-0.00806948	0.943614	0.982634
ASAP3	-0.0338911	0.789322	NA	-0.00455196	0.979402	0.999993	0.369541	0.0567653	0.417912	0.233196	0.214092	0.696709	0.0712861	0.800657	0.93486
ASB1	-0.0421926	0.395995	0.705667	0.0370458	0.571052	0.999993	0.235243	0.00207464	0.112458	0.0278609	0.721665	0.946004	0.154507	0.160282	0.49672
ASB11	0.184901	0.241713	NA	0.0606963	0.706868	0.999993	-0.197442	0.350593	0.775029	-0.185832	0.265091	0.745795	0.17473	0.536204	0.815474
ASB12	1.00976	0.350517	NA	0.00965648	0.988676	0.999993	0.217327	0.940758	NA	0.464609	0.652349	NA	-0.0377086	0.966208	NA
ASB13	-0.00994973	0.890731	0.962092	-0.0981532	0.175984	0.999993	-0.00158131	0.984452	0.997187	-0.119183	0.138152	0.618256	-0.263284	0.00953832	0.0997192
ASB14	NA	NA	NA	-0.0442672	0.987915	0.999993	0.21578	0.941343	NA	0.244562	0.93326	NA	0.00790979	0.997861	NA
ASB15	-0.0717243	0.980421	NA	-0.20075	0.94521	0.999993	-0.231436	0.9371	NA	-0.144014	0.960696	NA	-0.57687	0.844417	NA
ASB16	-0.237671	0.669668	NA	-0.112742	0.906086	0.999993	0.271882	0.864109	NA	-0.570801	0.386062	NA	0.831864	0.37015	NA
ASB16-AS1	0.163347	0.147046	NA	-0.0644815	0.371965	0.999993	0.168386	0.041064	0.372004	-0.0843022	0.194114	0.676173	0.114306	0.16476	0.503276
ASB18	-0.0695497	0.598996	NA	-0.201153	0.124406	0.999993	0.112071	0.509375	0.859367	0.114633	0.342844	0.797327	0.203788	0.296082	0.646488
ASB2	0.040167	0.73837	0.898221	0.00279184	0.979886	0.999993	0.175899	0.106535	0.524245	0.704641	3.9299e-10	6.02152e-07	0.705878	4.34737e-07	8.39229e-05
ASB3	0.0138936	0.64982	0.858154	0.0368588	0.360186	0.999993	-0.14461	0.00613726	0.181212	0.0233511	0.538586	0.888736	-0.0165239	0.772095	0.923728
ASB4	0.105145	0.438783	NA	0.19102	0.141248	0.999993	-0.132105	0.440456	0.829333	-0.0243107	0.843825	0.974277	-0.0307516	0.865472	0.956291
ASB5	-0.199718	0.945469	NA	-0.433654	0.882019	0.999993	NA	NA	NA	0.0346388	0.990538	NA	-0.457537	0.876454	NA
ASB6	0.0682382	0.241503	0.590183	-0.0679447	0.107519	0.999993	0.150856	0.000386063	0.0561033	-0.00588279	0.888062	0.983208	0.013209	0.854639	0.953318
ASB7	0.0632084	0.167184	0.521728	0.0577109	0.238166	0.999993	0.0596854	0.230786	0.678673	0.0482097	0.188073	0.671368	0.00547997	0.933603	0.980512
ASB8	-0.00873408	0.823333	0.936592	-0.03084	0.422288	0.999993	0.0337782	0.414096	0.817879	0.0621596	0.0937163	0.546628	0.0130565	0.818599	0.940131
ASB9	0.219839	0.385037	NA	0.00605724	0.981191	0.999993	0.0144557	0.966421	NA	-0.246477	0.285705	0.764504	-0.112571	0.795929	NA
ASCC1	0.024644	0.711398	0.884319	-0.0583698	0.227269	0.999993	0.0191676	0.761765	0.946082	0.000776072	0.986526	0.998484	0.077286	0.348739	0.693115
ASCC2	0.21835	0.134066	0.484537	-0.0204926	0.874048	0.999993	0.0471551	0.681701	0.924143	-0.219579	0.0622866	0.473003	-0.486474	0.0012339	0.0277597
ASCC3	-0.0688002	0.112078	0.457423	0.0567252	0.33107	0.999993	-0.162656	0.069868	0.45504	-0.0107903	0.870119	0.979327	-0.0395088	0.652641	0.872421
ASCL1	NA	NA	NA	0.238281	0.935046	0.999993	NA	NA	NA	0.383536	0.895544	NA	-0.358005	0.903137	NA
ASCL2	-0.204236	0.00599196	0.218534	0.0563182	0.488143	0.999993	0.204747	0.0570421	0.418844	0.11002	0.12268	0.595858	-0.164274	0.133583	0.455416
ASCL4	-0.415797	0.846499	NA	-0.411671	0.87006	0.999993	0.338117	0.908083	NA	0.710473	0.786457	NA	-1.42023	0.374999	NA
ASCL5	-0.387154	0.894474	NA	-0.027165	0.992588	0.999993	NA	NA	NA	0.185689	0.949322	NA	NA	NA	NA
ASF1A	-0.0736055	0.263373	0.606684	0.0220873	0.740519	0.999993	0.00452929	0.955119	0.990822	0.0598948	0.374111	0.814684	0.0990389	0.255139	0.611469
ASF1B	-0.028606	0.768309	0.912005	-0.110023	0.175464	0.999993	-0.2083	0.0598521	0.427822	-0.09194	0.272032	0.751437	-0.210628	0.044821	0.259154
ASGR1	-0.129337	0.0859389	0.43082	0.0548999	0.572954	0.999993	0.215458	0.0262934	0.313901	-0.00747648	0.936996	0.9891	-0.329716	0.0140371	0.126938
ASGR2	0.104575	0.36324	NA	0.0110175	0.906384	0.999993	0.119218	0.168733	0.606282	-0.129982	0.128555	0.603619	-0.345277	0.0039172	0.0577767
ASH1L	-0.00736817	0.811288	0.931812	0.074413	0.0221829	0.959436	-0.183172	0.000129466	0.033273	0.00753151	0.843467	0.974254	-0.00487807	0.944581	0.982867
ASH1L-AS1	-0.0313378	0.633995	NA	0.0134121	0.842542	0.999993	-0.10252	0.295598	0.73514	0.0220183	0.755071	0.952312	-0.11291	0.259187	0.614687
ASH1L-IT1	0.00179783	0.994203	NA	0.16156	0.493886	0.999993	-0.367924	0.130274	NA	0.0825941	0.68387	0.93731	0.40198	0.119802	0.43629
ASH2L	0.123514	0.0222195	0.295293	0.0384518	0.575961	0.999993	0.0130065	0.922349	0.981898	-0.147502	0.0677309	0.484997	-0.188038	0.1121	0.420861
ASH2LP1	-0.0327468	0.923815	NA	0.343482	0.439084	0.999993	-0.0894829	0.885711	NA	-0.0481841	0.908262	0.985635	0.378436	0.535602	NA
ASH2LP2	-0.46094	0.533925	NA	0.616301	0.445963	0.999993	0.466126	0.823265	NA	-0.0383974	0.971626	NA	0.0505592	0.970033	NA
ASH2LP3	-0.369263	0.773568	NA	0.167774	0.952078	0.999993	-0.138867	0.962213	NA	0.152495	0.958356	NA	-0.499542	0.797912	NA
ASIC1	-0.0956665	0.905069	NA	-0.999435	0.0321206	0.978503	0.340551	0.573846	NA	-0.394428	0.455661	0.854072	0.660346	0.517834	NA
ASIC2	0.0504151	0.986216	NA	0.327287	0.91073	0.999993	-0.0636402	0.982669	NA	0.35333	0.90357	NA	-0.402013	0.891173	NA
ASIC3	0.00301559	0.996601	NA	-0.277065	0.240588	0.999993	0.00409051	0.989146	NA	-0.244276	0.236838	0.719004	0.0790705	0.805243	NA
ASIC4	0.357597	0.774583	NA	0.42974	0.836688	0.999993	0.838528	0.694079	NA	0.132011	0.916229	NA	-0.0403331	0.971293	NA
ASIP	0.0197399	0.990255	NA	0.311455	0.805918	0.999993	0.581575	0.69897	NA	-0.728773	0.664406	NA	-1.52933	0.547943	NA
ASL	-0.05623	0.254449	0.59961	-0.0459053	0.39272	0.999993	0.146435	0.0201587	0.283818	0.0917445	0.138073	0.618256	0.00829392	0.933884	0.980512
ASLP1	-0.445923	0.107456	NA	0.0269831	0.920013	0.999993	0.00234184	0.99324	NA	-0.424571	0.0940947	0.547239	0.217066	0.44921	NA
ASMT	0.00741122	0.983123	NA	-0.361537	0.410318	0.999993	0.24985	0.645094	NA	0.0394998	0.934306	NA	1.11422	0.0352527	NA
ASMTL	0.00537265	0.941961	0.978494	-0.0547592	0.242338	0.999993	0.119111	0.0724546	0.460395	0.0840044	0.0756569	0.506047	0.0613145	0.31588	0.666139
ASMTL-AS1	-0.117088	0.491824	NA	0.115983	0.570008	0.999993	0.0371255	0.878622	0.975816	0.139165	0.50817	0.877325	0.258491	0.242753	0.598235
ASNS	-0.061881	0.363257	0.681582	-0.0111838	0.916155	0.999993	-0.132096	0.221495	0.670868	0.0370616	0.630349	0.921557	0.219473	0.0975875	0.390697
ASNSD1	-0.0607486	0.368203	0.684765	0.0839746	0.269914	0.999993	-0.0449911	0.660533	0.91745	0.00240213	0.971275	0.995711	-0.0874738	0.419028	0.740799
ASNSP1	0.0227978	0.993775	NA	0.429798	0.883076	0.999993	-0.168392	0.954179	NA	-0.0862021	0.976441	NA	0.33758	0.908774	NA
ASNSP3	-0.622461	0.831127	NA	-0.108226	0.970433	0.999993	-0.226072	0.938517	NA	0.369387	0.899388	NA	0.500898	0.865021	NA
ASPA	0.0654667	0.501021	NA	-0.083095	0.414772	0.999993	0.000424681	0.997308	0.999347	-0.0368918	0.689614	0.938587	0.0686675	0.612022	0.854451
ASPDH	-0.0813706	0.97778	NA	-0.0411629	0.98877	0.999993	NA	NA	NA	NA	NA	NA	NA	NA	NA
ASPG	-0.856905	0.769082	NA	0.0203284	0.994446	0.999993	-0.138574	0.962249	NA	0.623445	0.830721	NA	-0.225923	0.938645	NA
ASPH	-0.0387865	0.556178	0.806768	0.0514848	0.377842	0.999993	-0.117867	0.12249	0.548398	-0.0891926	0.333686	0.792919	-0.112102	0.282811	0.636022
ASPHD1	0.404878	0.889791	NA	0.263482	0.928183	0.999993	NA	NA	NA	0.371311	0.898938	NA	-0.0294642	0.992015	NA
ASPHD2	0.0438071	0.448697	0.739354	-0.0404262	0.581923	0.999993	0.230946	0.00118798	0.0910715	0.150204	0.0635572	0.476287	0.12748	0.269472	0.624268
ASPM	0.185858	0.0396867	0.348354	0.172038	0.171927	0.999993	0.0840925	0.572858	0.887513	0.130741	0.243057	0.725945	0.036331	0.83093	0.944214
ASPN	NA	NA	NA	0.160063	0.956342	0.999993	NA	NA	NA	-0.0278994	0.992385	NA	NA	NA	NA
ASPRV1	0.153397	0.0488954	0.368527	0.0512134	0.590772	0.999993	0.120975	0.154211	0.588479	-0.0070023	0.945626	0.991089	-0.115942	0.419642	0.741155
ASPSCR1	-0.0184412	0.795988	0.924257	0.00198735	0.978497	0.999993	0.0937436	0.215007	0.665862	0.0939341	0.08976	0.539701	0.00942885	0.90945	0.974128
ASRGL1	0.0182685	0.786042	0.919719	0.0134619	0.8228	0.999993	0.0374899	0.67235	0.921138	0.265126	0.0022975	0.105586	0.0901709	0.340013	0.687029
ASS1	0.0384824	0.877702	NA	0.303227	0.205085	0.999993	0.0283423	0.907486	0.979411	0.206152	0.402195	0.830909	0.631543	0.0417732	0.249735
ASS1P1	0.0928375	0.364796	0.682695	-0.0333767	0.707424	0.999993	-0.0620059	0.606763	0.898558	0.267958	0.00525576	0.16388	0.40389	0.00018425	0.00818775
ASS1P2	-0.0210037	0.867009	NA	-0.0704564	0.513059	0.999993	0.170807	0.320559	0.753684	0.0939811	0.433106	0.844296	0.0718166	0.64026	0.868171
ASS1P7	NA	NA	NA	NA	NA	NA	NA	NA	NA	-0.135047	0.963138	NA	NA	NA	NA
ASS1P9	NA	NA	NA	0.162587	0.955654	0.999993	NA	NA	NA	NA	NA	NA	NA	NA	NA
ASTE1	-0.067834	0.260251	0.604247	0.0384599	0.520553	0.999993	-0.0577119	0.316831	0.749872	0.0379195	0.460345	0.85552	0.0523537	0.335083	0.682436
ASTL	0.504418	0.504275	NA	0.126695	0.72051	0.999993	0.796229	0.17403	NA	-0.980009	0.0222156	NA	0.239138	0.648525	NA
ASTN1	-0.0953332	0.973968	NA	-0.525965	0.857049	0.999993	0.254162	0.930876	NA	0.179333	0.950967	NA	-0.519213	0.859569	NA
ASTN2	0.130134	0.0784955	0.425222	0.0087816	0.910601	0.999993	-0.130417	0.216786	0.665862	0.0503937	0.542099	0.889477	0.0169795	0.860907	0.955293
ASTN2-AS1	NA	NA	NA	NA	NA	NA	NA	NA	NA	-0.0146579	0.995998	NA	NA	NA	NA
ASXL1	-0.0381899	0.441098	0.734742	0.00331859	0.937575	0.999993	-0.0376132	0.6402	0.910496	0.0289456	0.598217	0.912852	0.100749	0.119472	0.435686
ASXL2	-0.0180873	0.673265	0.868858	-0.00633198	0.899976	0.999993	-0.000984573	0.986494	0.997718	-0.0186427	0.679363	0.936827	0.0757318	0.343556	0.689428
ASXL3	0.249899	0.891243	NA	-0.809093	0.492517	0.999993	-0.0367109	0.968188	NA	0.157442	0.879306	0.981429	0.593699	0.591746	NA
ASXL3-DT	NA	NA	NA	0.137853	0.962411	0.999993	NA	NA	NA	NA	NA	NA	NA	NA	NA
ASZ1	-0.147912	0.533126	NA	0.046533	0.891572	0.999993	-0.244571	0.480964	NA	0.00891808	0.977126	0.997273	0.245148	0.513438	NA
ATAD1	-0.0974436	0.0341365	0.333559	0.0235363	0.670632	0.999993	-0.018801	0.811032	0.960268	0.0213984	0.686369	0.938373	-0.00832826	0.89917	0.970028
ATAD2	0.0421586	0.428621	0.72583	0.028337	0.675753	0.999993	-0.0428173	0.730135	0.93788	0.0270063	0.71949	0.945933	0.17007	0.158981	0.494658
ATAD2B	0.0400945	0.237412	0.588005	0.0205284	0.601314	0.999993	-0.0585312	0.279867	0.722175	-0.0538471	0.202223	0.685446	-0.0126009	0.809955	0.938358
ATAD3A	-0.0697337	0.475423	0.755873	-0.249687	0.044709	0.999993	0.193459	0.168851	0.606454	0.0866723	0.324434	0.786467	0.0475737	0.70432	0.896593
ATAD3B	-0.0455201	0.448625	0.739354	0.135254	0.331461	0.999993	-0.1789	0.266901	0.712767	-0.132132	0.174572	0.655476	0.228635	0.110989	0.41817
ATAD3C	-0.185532	0.354668	NA	-0.117674	0.509922	0.999993	0.21695	0.276537	0.719435	0.134145	0.418791	0.839433	0.144041	0.325076	0.674187
ATAD5	-0.00319656	0.971323	0.98859	0.0557499	0.600234	0.999993	-0.0764972	0.614028	0.901581	-0.123168	0.222698	0.704543	-0.250248	0.118111	0.432923
ATAT1	0.154834	0.35734	NA	-0.072873	0.545842	0.999993	-0.0453711	0.704281	0.931609	-0.0854255	0.430888	0.843232	0.181409	0.244881	0.600512
ATCAY	0.108093	0.0561541	0.37895	0.0250972	0.720117	0.999993	-0.140068	0.170748	0.60999	0.00565647	0.937577	0.989112	-0.00366149	0.964017	0.98931
ATE1	0.0335407	0.459661	0.745737	0.0479566	0.303278	0.999993	-0.0369262	0.444181	0.830886	0.00759012	0.865627	0.978449	0.11506	0.0559254	0.291445
ATE1OSP	-0.630381	0.00986187	NA	-0.147756	0.699559	0.999993	0.136717	0.771717	NA	-0.270224	0.382918	0.820321	-0.526778	0.345607	NA
ATF1	-0.0725376	0.139585	0.490328	-0.0452315	0.346392	0.999993	0.00851746	0.895318	0.977291	0.0110684	0.802162	0.963145	-0.0101748	0.868716	0.95793
ATF1P1	0.23479	0.935905	NA	0.317891	0.913377	0.999993	0.0565829	0.984609	NA	-0.167898	0.954158	NA	0.12632	0.965796	NA
ATF2	0.0110343	0.804593	0.928478	0.00827247	0.891918	0.999993	-0.130793	0.0512703	0.402645	-0.060248	0.165376	0.646033	-0.0819418	0.225936	0.58054
ATF3	0.315373	0.0305311	NA	0.229569	0.129609	0.999993	0.39736	0.0146444	0.250902	0.337077	0.0682953	0.48666	0.0153087	0.938734	0.981646
ATF4	-0.0188754	0.722817	0.890004	0.0407242	0.518316	0.999993	0.0610138	0.385211	0.801372	-0.00936651	0.862212	0.9782	-0.101034	0.13648	0.460086
ATF4P1	0.305419	0.445998	NA	-0.590106	0.12241	0.999993	-0.553928	0.176296	NA	0.235757	0.392362	0.825583	-0.401927	0.315314	NA
ATF4P2	0.0854448	0.832333	NA	0.355597	0.178996	0.999993	-0.179246	0.437848	NA	-0.0824934	0.752819	0.951585	-0.20232	0.561449	NA
ATF4P3	0.244996	0.163651	NA	0.156593	0.206969	0.999993	-0.185079	0.341492	0.769658	-0.134923	0.382082	0.819282	-0.317732	0.0955785	0.386817
ATF4P4	0.236396	0.935534	NA	-0.137105	0.909745	0.999993	0.000295882	0.999912	NA	-0.0851932	0.952257	NA	0.107832	0.970771	NA
ATF5	-0.00996194	0.930829	NA	0.0321135	0.772312	0.999993	0.200649	0.113545	0.536778	-0.0267345	0.797216	0.961916	-0.180344	0.165008	0.503685
ATF6	0.0286648	0.513208	0.780085	0.0720198	0.175995	0.999993	-0.106658	0.0254284	0.309877	-0.0387607	0.483138	0.867618	-0.0465583	0.307429	0.657835
ATF6-DT	0.0694356	0.981019	NA	-0.16422	0.955149	0.999993	-0.487371	0.86782	NA	0.520507	0.778485	NA	0.0942506	0.960067	NA
ATF6B	0.108475	0.0855564	0.430471	-0.0691482	0.123476	0.999993	0.0265856	0.697617	0.929503	-0.0712705	0.0833215	0.526676	-0.0205813	0.610602	0.854451
ATF7	-0.0120247	0.899654	0.965818	0.101807	0.123108	0.999993	-0.048758	0.548088	0.879667	0.0943038	0.182811	0.664711	0.0965537	0.316682	0.666139
ATF7-NPFF	0.0703659	0.349859	NA	-0.223046	0.0448773	0.999993	0.325094	0.00557719	0.173349	-0.0857432	0.448515	0.851665	-0.167857	0.291764	0.642629
ATF7IP	-0.00553649	0.876593	0.957335	0.0233981	0.431849	0.999993	-0.132687	0.0052972	0.169966	-0.0293764	0.409093	0.834483	-0.00257006	0.953224	0.985842
ATF7IP2	-0.0286281	0.695166	0.878449	-0.00411316	0.96032	0.999993	-0.0698943	0.457844	0.837776	0.0429143	0.554242	0.894517	0.0205084	0.866018	0.956573
ATG10	-0.0269085	0.639717	0.851844	-0.0136527	0.863864	0.999993	0.0277829	0.818071	0.961036	-0.0775764	0.267002	0.747598	0.242722	0.0128415	0.120112
ATG10-IT1	0.0854597	0.504424	NA	-0.152086	0.366833	0.999993	0.00272785	0.990024	0.998774	-0.1351	0.439889	0.847485	0.14456	0.475045	0.778325
ATG101	-0.168031	0.042138	0.353336	-0.0355105	0.49717	0.999993	0.0517759	0.346892	0.773052	0.0300946	0.624633	0.920031	0.0627259	0.441336	0.755104
ATG12	-0.0779332	0.08308	0.430471	0.0926608	0.0435917	0.998815	-0.0541452	0.346872	0.773052	0.0494623	0.332947	0.79254	-0.0719135	0.303139	0.652918
ATG12P1	-0.0252876	0.90949	NA	-0.357609	0.115986	0.999993	-0.324204	0.193932	NA	0.300628	0.17654	0.658397	0.663007	0.0190519	0.153243
ATG13	0.075853	0.108844	0.454157	-0.0218961	0.633831	0.999993	0.00560378	0.917204	0.980823	-0.0919417	0.0308612	0.369817	-0.114305	0.0396158	0.24101
ATG14	0.043904	0.226695	0.578411	-0.000471543	0.992004	0.999993	0.0275229	0.59822	0.897041	-0.0152742	0.651604	0.928989	-0.0110625	0.820646	0.940643
ATG16L1	0.0117016	0.744951	0.901256	0.0172073	0.589365	0.999993	-0.0924138	0.0541008	0.41153	0.0525418	0.180891	0.662541	0.0805146	0.048923	0.270129
ATG16L2	0.0769838	0.150884	0.50515	0.0717796	0.345614	0.999993	-0.0135483	0.874648	0.975344	-0.0471393	0.499826	0.87321	-0.0986353	0.273446	0.627612
ATG2A	0.136811	0.0908171	0.436106	-0.0471693	0.476155	0.999993	0.0667995	0.312771	0.747468	-0.0861506	0.132612	0.609054	-0.0692454	0.376092	0.712685
ATG2B	-0.0215539	0.71302	0.885202	0.107804	0.0414404	0.996236	-0.203786	0.00762884	0.198338	-0.0273891	0.623298	0.91985	-0.00442511	0.95664	0.986817
ATG3	-0.0260215	0.685504	0.874703	0.089919	0.242177	0.999993	0.0926375	0.337971	0.766033	0.0508608	0.465198	0.857984	-0.125915	0.284473	0.636722
ATG3P1	NA	NA	NA	NA	NA	NA	NA	NA	NA	-0.120567	0.967111	NA	NA	NA	NA
ATG4A	0.00692522	0.906409	0.967118	0.0186077	0.77097	0.999993	0.121149	0.11945	0.54404	0.0646605	0.248826	0.732432	0.0392098	0.631979	0.864384
ATG4B	0.0262205	0.573406	0.815878	-0.0415239	0.368171	0.999993	0.0750554	0.149004	0.58222	-0.0332655	0.529433	0.88387	-0.0333936	0.635894	0.866326
ATG4C	-0.196355	0.0106232	0.257744	0.00711288	0.939659	0.999993	-0.132193	0.238905	0.686523	-0.0343853	0.677637	0.936827	-0.236701	0.00432611	0.061203
ATG4D	0.1522	0.0333679	0.331559	0.055813	0.479229	0.999993	0.233642	0.0103018	0.21876	-0.0135012	0.864874	0.978386	-0.122546	0.435845	0.751294
ATG5	-0.0154668	0.7731	0.915151	0.165807	0.0716725	0.999993	-0.0665768	0.555754	0.882422	0.0404472	0.636326	0.92372	-0.0107097	0.900478	0.970074
ATG7	0.00471244	0.920473	0.971565	0.0409948	0.363127	0.999993	0.0193833	0.632806	0.907921	-0.0162011	0.705107	0.942507	-0.0935877	0.12873	0.44945
ATG9A	0.219663	0.00408373	0.186405	0.0416054	0.705845	0.999993	0.0992035	0.17144	0.610757	-0.147961	0.092213	0.544395	-0.268039	0.0782392	0.348976
ATG9B	-0.364124	0.144392	NA	0.0514258	0.748482	0.999993	0.340445	0.0527057	0.406469	0.212055	0.129936	0.605469	0.321995	0.185727	0.532475
ATIC	0.130733	0.255141	0.600026	0.0855864	0.334451	0.999993	-0.0189732	0.880722	0.976101	0.115422	0.243124	0.725945	0.234816	0.00959819	0.100068
ATL1	0.0149326	0.883009	0.9595	-0.145623	0.197211	0.999993	0.0611875	0.584923	0.892739	-0.135685	0.357438	0.803787	-0.0633262	0.649601	0.870942
ATL2	-0.053687	0.266152	0.609225	0.0302101	0.650161	0.999993	-0.184928	0.00376568	0.149482	0.0486119	0.414838	0.838644	-0.0674387	0.308996	0.659542
ATL3	0.00206018	0.951802	0.982677	0.00400008	0.922611	0.999993	-0.0343917	0.503974	0.857854	-0.0444012	0.22772	0.709852	0.0249315	0.440018	0.754812
ATM	-0.0137687	0.710194	0.883963	0.0510633	0.222967	0.999993	-0.153379	0.00431993	0.155154	-0.0489637	0.35203	0.801106	-0.108442	0.0443943	0.258351
ATMIN	-0.0897822	0.0310158	0.323561	-0.00902711	0.823267	0.999993	0.0200318	0.657566	0.916687	0.0264665	0.447184	0.850435	-0.000253001	0.995143	0.99832
ATN1	0.0268026	0.897887	NA	-0.107039	0.425263	0.999993	-0.0711399	0.632713	0.907896	-0.13735	0.376205	0.816389	0.0162683	0.916391	0.976304
ATOH1	NA	NA	NA	0.0613933	0.983247	0.999993	NA	NA	NA	NA	NA	NA	NA	NA	NA
ATOH7	0.125011	0.965852	NA	-0.437359	0.881102	0.999993	NA	NA	NA	0.208853	0.942984	NA	NA	NA	NA
ATOH8	0.0807879	0.616428	NA	-0.441147	0.00491491	0.810565	-0.0969974	0.53381	0.871993	-0.198228	0.224263	0.706512	-0.414831	0.0951567	0.385806
ATOSA	0.00781568	0.82884	0.93894	0.0740195	0.152381	0.999993	-0.0998571	0.0948845	0.503791	0.0204354	0.656014	0.930377	-0.0567728	0.228902	0.584148
ATOSB	0.0940149	0.140944	0.491198	-0.0552608	0.48611	0.999993	0.114969	0.0675908	0.448601	-0.129789	0.0844492	0.529976	-0.34704	0.00725347	0.0839057
ATOSBP1	-0.710545	0.042571	NA	0.00396733	0.988848	0.999993	0.212234	0.52319	NA	0.237669	0.42607	0.841945	0.62729	0.169077	NA
ATOX1	-0.0877208	0.121676	0.468188	-0.0138641	0.813065	0.999993	0.20916	0.00278278	0.127434	0.0113765	0.847633	0.975085	0.0282626	0.761996	0.919609
ATP10A	-0.0207101	0.773999	0.915169	-0.109702	0.122492	0.999993	0.0182552	0.829322	0.963276	-0.0354435	0.645593	0.926845	0.14863	0.224936	0.579057
ATP10B	0.182673	0.0277683	0.318719	0.0425382	0.534079	0.999993	-0.230109	0.0187716	0.276481	0.00233224	0.976643	0.997273	0.0488588	0.570898	0.834909
ATP10D	0.0406733	0.661325	0.863552	0.0477134	0.370576	0.999993	-0.0205361	0.774098	0.950926	0.0129943	0.842807	0.9741	-0.0655429	0.492393	0.789753
ATP11A	0.139356	0.0444642	0.360707	-0.0191698	0.784655	0.999993	0.0332762	0.673237	0.921544	-0.0413816	0.546931	0.891897	0.0672017	0.463135	0.771358
ATP11A-AS1	0.151293	0.958677	NA	0.125553	0.965741	0.999993	-0.0133849	0.996359	NA	0.0379829	0.989632	NA	-0.222608	0.939756	NA
ATP11AUN	NA	NA	NA	-0.308189	0.916033	0.999993	NA	NA	NA	0.0297446	0.991872	NA	0.0215994	0.994143	NA
ATP11B	-0.0592035	0.216512	0.571221	0.0573779	0.245193	0.999993	0.012196	0.864007	0.972699	0.0248232	0.664435	0.933629	0.0407943	0.613048	0.854852
ATP11B-DT	-0.518127	0.33486	NA	0.177528	0.815786	0.999993	-0.125372	0.858939	NA	0.0503316	0.959132	NA	0.418621	0.730386	NA
ATP11C	-0.0500727	0.372269	0.687527	0.0408211	0.42649	0.999993	-0.0585608	0.485344	0.850261	0.0962258	0.0238621	0.342547	0.00639149	0.913119	0.975305
ATP12A	-0.110848	0.969739	NA	-0.184621	0.949582	0.999993	NA	NA	NA	0.0299132	0.991832	NA	-0.28363	0.923107	NA
ATP13A1	0.121133	0.170518	0.526653	-0.0331852	0.67093	0.999993	-0.0341201	0.679617	0.923695	0.116899	0.0611969	0.470301	0.186332	0.0283205	0.197836
ATP13A2	-0.022958	0.816198	0.934495	-0.0318824	0.711612	0.999993	0.0710915	0.490419	0.851869	-0.138851	0.0473824	0.430875	0.213709	0.0518663	0.279794
ATP13A3	-0.0355192	0.554594	0.80602	0.047762	0.414381	0.999993	0.0617548	0.298916	0.737714	0.166131	0.000665872	0.0494907	0.167851	0.0155436	0.135004
ATP13A3-DT	-0.0341857	0.781252	NA	0.222947	0.0442309	0.999993	-0.0395983	0.824927	0.963276	0.0989626	0.485802	0.868824	0.38773	0.00472502	0.0648039
ATP13A4	-0.0222677	0.878369	NA	-0.00596446	0.967522	0.999993	-0.273258	0.179541	0.621089	-0.0590853	0.681695	0.937219	0.110599	0.647533	0.870211
ATP13A4-AS1	NA	NA	NA	0.338079	0.907959	0.999993	NA	NA	NA	NA	NA	NA	NA	NA	NA
ATP13A5	-0.0860004	0.952502	NA	-0.169293	0.924138	0.999993	1.00722	0.443265	NA	-0.0840512	0.977005	NA	-0.223034	0.939533	NA
ATP13A5-AS1	0.229633	0.937281	NA	0.266373	0.927334	0.999993	-0.00103586	0.999718	NA	0.163853	0.955199	NA	0.232565	0.90066	NA
ATP1A1	-0.0513083	0.324983	0.658836	-0.0586488	0.168992	0.999993	-0.00622293	0.911214	0.98045	-0.0499178	0.264854	0.745461	0.0622547	0.183485	0.529513
ATP1A1-AS1	-0.102496	0.176205	NA	0.11093	0.102524	0.999993	0.0177102	0.85906	0.971025	-0.0157582	0.878233	0.981429	0.213186	0.0653122	0.317334
ATP1A2	-0.0118559	0.953045	NA	-0.0783347	0.728572	0.999993	0.104366	0.717987	NA	-0.0933021	0.686824	0.938373	0.0456807	0.863899	0.955832
ATP1A3	0.0181513	0.780646	0.917442	0.0201343	0.803869	0.999993	-0.100209	0.312882	0.747503	-0.0598115	0.484021	0.868186	0.1092	0.339077	0.686019
ATP1A4	0.0142543	0.85956	NA	0.00523604	0.955111	0.999993	-0.152768	0.174992	0.614002	0.0204646	0.837142	0.972702	0.0514593	0.65789	0.874956
ATP1B1	-0.155427	0.00639196	NA	0.00179598	0.981504	0.999993	-0.129178	0.0987701	0.509675	-0.0376255	0.645047	0.926633	-0.154837	0.12832	0.448981
ATP1B1P1	-0.0490721	0.546111	NA	0.179672	0.0375741	0.994132	-0.0937624	0.435579	0.825797	0.109394	0.24895	0.732581	0.00497697	0.96768	0.99086
ATP1B2	0.186185	0.02453	NA	0.010517	0.929013	0.999993	-0.00626	0.957026	0.990822	-0.337406	0.000222006	0.0235406	-0.315297	0.0710548	0.33108
ATP1B3	0.0220455	0.640173	0.851972	-0.0682051	0.230303	0.999993	0.026081	0.725851	0.937207	0.0288902	0.61523	0.918076	-0.0239851	0.796798	0.933619
ATP1B3-AS1	0.0287124	0.992152	NA	0.150989	0.936067	0.999993	-0.588302	0.771616	NA	-0.0520646	0.985762	NA	-0.824266	0.779289	NA
ATP1B3P1	NA	NA	NA	-0.0262298	0.992846	0.999993	NA	NA	NA	NA	NA	NA	NA	NA	NA
ATP1B4	0.0997847	0.2642	NA	-0.0773615	0.384281	0.999993	-0.0364039	0.743198	0.941648	-0.026671	0.74651	0.95075	0.194412	0.0828815	0.359153
ATP23	-0.0386634	0.622221	0.845306	0.074712	0.410061	0.999993	0.0354948	0.831721	0.963497	-0.10948	0.254872	0.736878	-0.112879	0.467044	0.773637
ATP2A1	0.534731	0.153166	NA	-0.064617	0.821243	0.999993	-0.281854	0.357617	0.780456	0.244197	0.387727	0.82259	-0.297143	0.367161	0.706348
ATP2A1-AS1	-0.249476	0.540291	NA	-0.450426	0.29402	0.999993	0.118122	0.757482	NA	0.0916675	0.805651	0.964254	0.286957	0.542079	NA
ATP2A2	-0.0136301	0.779268	0.917144	-0.0210988	0.613618	0.999993	0.0206775	0.733136	0.938576	0.0565547	0.26721	0.747687	0.182121	0.00259197	0.0449873
ATP2A3	0.114076	0.193522	0.55052	-0.093958	0.131615	0.999993	0.159543	0.0244477	0.306436	0.0164759	0.740064	0.949098	0.105442	0.109507	0.415551
ATP2B1	0.0351679	0.474401	0.755505	0.00664781	0.888272	0.999993	-0.156795	0.0105715	0.22209	-0.0879507	0.0375581	0.398069	-0.0771725	0.321296	0.671091
ATP2B1-AS1	-0.0439039	0.354243	0.674803	0.058818	0.165876	0.999993	-0.112527	0.123648	0.549294	-0.0546129	0.266649	0.747523	-0.0677489	0.442247	0.755535
ATP2B2	0.219764	0.783781	NA	-0.337621	0.572327	0.999993	0.336896	0.582151	NA	0.392655	0.575179	NA	-0.728001	0.36077	NA
ATP2B3	NA	NA	NA	-0.133465	0.963572	0.999993	-0.403099	0.890597	NA	0.136203	0.962805	NA	0.18857	0.948829	NA
ATP2B4	0.0437343	0.593198	0.828213	-0.0603716	0.25063	0.999993	0.0551211	0.44205	0.829946	-0.0166196	0.806878	0.964783	0.139259	0.0806523	0.354716
ATP2C1	0.00367133	0.927112	0.974566	0.0185437	0.748909	0.999993	0.0372141	0.558612	0.883209	-0.00738922	0.871974	0.979898	-0.0288105	0.699466	0.894091
ATP2C2	-0.120474	0.698076	NA	0.0898105	0.756484	0.999993	0.0309065	0.911016	0.980417	0.0363331	0.899699	0.985227	0.124438	0.784089	0.927764
ATP2C2-AS1	0.126949	0.482286	NA	-0.000741944	0.992637	0.999993	0.10532	0.443117	0.830556	0.192293	0.0591265	0.4661	0.358289	0.0163785	0.139887
ATP4A	NA	NA	NA	-0.0474367	0.987059	0.999993	NA	NA	NA	NA	NA	NA	NA	NA	NA
ATP5F1A	-0.106763	0.0189184	0.282208	-0.0433483	0.265742	0.999993	0.00689604	0.885278	0.976423	0.0353515	0.411184	0.835752	0.0297863	0.585048	0.842012
ATP5F1AP1	-1.01524	0.202071	NA	-0.426642	0.735243	0.999993	0.330153	0.909935	NA	0.755418	0.573771	NA	-0.551863	0.680522	NA
ATP5F1AP10	-0.313129	0.0964498	NA	0.24242	0.248388	0.999993	-0.505336	0.121609	0.546909	-0.176686	0.428695	0.842743	-0.303903	0.22132	0.575183
ATP5F1AP3	0.775367	0.0501648	NA	0.588849	0.288536	0.999993	-0.422948	0.325794	NA	0.593788	0.251607	NA	-0.408019	0.530195	NA
ATP5F1AP7	0.259787	0.903866	NA	-0.298062	0.918577	0.999993	-0.269158	0.926461	NA	-0.552681	0.772658	0.95653	-0.121525	0.966923	NA
ATP5F1AP8	-0.386921	0.805062	NA	-0.0295094	0.991919	0.999993	0.134148	0.963309	NA	0.394545	0.892287	NA	-0.547987	0.842011	NA
ATP5F1B	-0.00182606	0.978622	0.991479	-0.0263213	0.649591	0.999993	0.0386593	0.549501	0.879933	0.00828971	0.895031	0.984158	-0.143492	0.0830742	0.359388
ATP5F1BP1	-0.205344	0.943983	NA	-0.105376	0.971251	0.999993	NA	NA	NA	-0.0128908	0.99648	NA	0.0268698	0.992723	NA
ATP5F1C	-0.00107874	0.985813	0.994131	0.0503488	0.432177	0.999993	0.159323	0.0338078	0.343254	0.0246631	0.679197	0.936827	-0.101388	0.149794	0.480653
ATP5F1D	0.135062	0.231974	NA	-0.0643279	0.340695	0.999993	0.156328	0.0753127	0.466249	-0.0496593	0.358381	0.803814	-0.00992884	0.924323	0.977974
ATP5F1E	-0.00277545	0.97748	0.991236	0.143267	0.247891	0.999993	0.205324	0.129824	0.558016	-0.0656321	0.47355	0.862383	-0.438627	0.00378081	0.0566422
ATP5IF1	-0.206826	0.0215053	0.294569	0.0490408	0.36801	0.999993	0.0497282	0.621166	0.903948	0.118241	0.0899321	0.540053	-0.0791218	0.441156	0.75508
ATP5MC1	-0.00534515	0.948182	0.981134	-0.179378	0.00698452	0.883286	0.179423	0.0279349	0.321613	0.0740271	0.34606	0.797965	0.0137967	0.86352	0.955832
ATP5MC1P2	0.0476871	0.843612	NA	-0.403377	0.219989	0.999993	0.106348	0.755108	NA	-0.138925	0.639244	0.925077	0.226927	0.556497	NA
ATP5MC2	-0.204071	0.056579	0.380204	-0.043881	0.356484	0.999993	0.125293	0.126782	0.552341	-0.0301146	0.667749	0.934156	-0.0663519	0.477123	0.780126
ATP5MC2P3	NA	NA	NA	0.050878	0.982761	0.999993	-0.411824	0.866594	NA	-0.015023	0.995601	NA	0.028649	0.992237	NA
ATP5MC3	-0.141239	0.0817734	0.429742	-0.0300603	0.57748	0.999993	0.238243	0.00877437	0.204938	0.0911818	0.151483	0.631723	0.0737826	0.403056	0.731285
ATP5ME	-0.10873	0.213532	0.569716	0.0994858	0.195521	0.999993	0.136661	0.250204	0.696502	0.0849088	0.334455	0.793837	-0.0927706	0.463741	0.771813
ATP5MF	0.0269876	0.746837	0.902068	0.0522568	0.411783	0.999993	0.182869	0.101894	0.515809	0.088364	0.217511	0.700615	-0.0977075	0.3915	0.722719
ATP5MF-PTCD1	-0.854168	0.015367	NA	-0.359379	0.188329	0.999993	0.415718	0.0453659	0.387478	0.0635909	0.75507	0.952312	-0.276005	0.269019	0.623683
ATP5MFP2	NA	NA	NA	0.0706743	0.980714	0.999993	NA	NA	NA	-0.0327902	0.991044	NA	NA	NA	NA
ATP5MFP4	-0.230107	0.412076	NA	0.118708	0.734323	0.999993	-0.485948	0.214768	NA	0.150775	0.644061	0.926269	-0.302234	0.572324	NA
ATP5MG	-0.102114	0.274605	0.616364	0.114286	0.185678	0.999993	0.026016	0.826594	0.963276	0.0401448	0.64169	0.926079	-0.18585	0.116201	0.429427
ATP5MGL	-0.0223747	0.888281	NA	0.0938516	0.490873	0.999993	-0.105591	0.584899	0.892739	0.0259047	0.846752	0.975085	0.30356	0.129526	0.450305
ATP5MGP1	0.0544111	0.787029	NA	0.0277186	0.904578	0.999993	0.222152	0.379374	NA	-0.197029	0.299351	0.771153	0.416605	0.213821	NA
ATP5MGP6	0.0285972	0.982584	NA	0.521037	0.376093	0.999993	-1.66507	0.107014	NA	-0.0104158	0.992397	NA	-0.899766	0.548241	NA
ATP5MJ	-0.0473292	0.625915	0.845737	0.160408	0.0880222	0.999993	0.169076	0.16874	0.606282	-0.0172704	0.831839	0.971451	-0.204951	0.112992	0.42224
ATP5MK	-0.123638	0.2547	0.59961	0.232522	0.03282	0.9836	0.0383418	0.819257	0.961134	0.000805504	0.994027	0.999037	-0.200662	0.293487	0.645187
ATP5PB	-0.0970464	0.156747	0.510535	0.0768761	0.254559	0.999993	0.0873553	0.312384	0.747281	0.0282562	0.645243	0.926684	-0.0261046	0.767157	0.921851
ATP5PBP1	-0.0113735	0.906189	NA	-0.000258255	0.99777	0.999993	-0.0588463	0.655944	0.91624	-0.00463017	0.966535	0.995256	0.086584	0.518563	0.804994
ATP5PBP5	-0.13936	0.61894	NA	-0.000412928	0.998548	0.999993	-0.0270246	0.925016	NA	-0.199129	0.477304	0.863918	0.441142	0.285996	NA
ATP5PBP8	0.240066	0.656602	NA	-0.284601	0.556967	0.999993	0.228169	0.729734	NA	0.053465	0.912627	NA	0.190851	0.813046	NA
ATP5PD	-0.0600895	0.373606	0.688174	0.00924491	0.885238	0.999993	0.170516	0.023785	0.303183	0.0513742	0.38694	0.822579	-0.027655	0.757099	0.91654
ATP5PDP2	0.163267	0.955451	NA	0.26854	0.92682	0.999993	NA	NA	NA	-0.297083	0.919048	NA	NA	NA	NA
ATP5PDP4	NA	NA	NA	-0.0236696	0.993541	0.999993	0.0426377	0.988404	NA	0.0608495	0.983392	NA	NA	NA	NA
ATP5PF	-0.073342	0.338829	0.66659	0.0600375	0.593293	0.999993	0.1617	0.268838	0.713485	0.0673796	0.366141	0.808464	-0.121551	0.433585	0.750344
ATP5PO	-0.188114	0.0506818	0.372296	0.0989092	0.258152	0.999993	0.134468	0.231642	0.679278	0.0795466	0.317049	0.781088	-0.117956	0.386469	0.719753
ATP6AP1	0.0390737	0.466742	0.750996	-0.122153	0.0102433	0.948558	0.114656	0.0850839	0.486186	-0.0920743	0.104412	0.566962	-0.0964362	0.284197	0.636457
ATP6AP1-DT	-0.228908	0.20887	NA	0.152877	0.286516	0.999993	0.0625942	0.726671	0.937207	0.0829339	0.642309	0.926223	0.270999	0.20625	0.558156
ATP6AP1L	-0.0426056	0.599498	NA	0.0586557	0.50581	0.999993	-0.0139072	0.893233	0.976752	-0.022448	0.791107	0.96112	0.00545897	0.968594	0.991255
ATP6AP2	0.046483	0.200044	0.556661	-0.0572335	0.237291	0.999993	-0.0217839	0.682288	0.924318	-0.107543	0.00562682	0.169819	-0.151732	0.00310747	0.0500794
ATP6V0A1	0.155702	0.0302264	0.323256	-0.0597525	0.308977	0.999993	-0.0518133	0.405451	0.813727	-0.0921514	0.150094	0.629854	-0.176688	0.0363075	0.229146
ATP6V0A2	0.0300195	0.362818	0.681582	0.00210444	0.951824	0.999993	-0.00888494	0.867542	0.973249	0.112155	0.00830773	0.208678	0.231527	0.000321603	0.0119456
ATP6V0A4	-0.0871987	0.976195	NA	NA	NA	NA	NA	NA	NA	-0.225571	0.938445	NA	-0.13171	0.964362	NA
ATP6V0B	-0.0139701	0.821237	0.935786	0.00382973	0.953493	0.999993	0.132105	0.116166	0.53839	-0.0859405	0.207766	0.689751	-0.271368	0.0278969	0.195996
ATP6V0C	0.410995	0.00115193	0.124377	-0.176863	0.242593	0.999993	0.0394313	0.797695	0.957762	-0.302953	0.0161535	0.28704	-0.530349	0.00124301	0.0278946
ATP6V0CP3	NA	NA	NA	NA	NA	NA	-0.284141	0.922769	NA	-0.132082	0.963962	NA	NA	NA	NA
ATP6V0CP4	0.747599	0.00914475	NA	-0.102178	0.544693	0.999993	0.179599	0.292559	0.733803	0.129492	0.497711	0.872165	0.219115	0.4394	0.75448
ATP6V0D1	-0.0276599	0.635789	0.850009	-0.077954	0.252917	0.999993	0.0551823	0.346459	0.773052	-0.0664921	0.274075	0.753422	-0.1498	0.0806413	0.354716
ATP6V0D1-DT	0.0164838	0.81812	0.935046	0.0136171	0.814585	0.999993	0.0032573	0.954812	0.990822	0.0380036	0.548808	0.892544	0.0160733	0.831058	0.944214
ATP6V0D2	0.0208623	0.909959	NA	-0.0368947	0.833609	0.999993	-0.205977	0.413972	NA	0.0119157	0.956223	0.993066	0.200287	0.28826	0.639317
ATP6V0E1	-0.0240365	0.69573	0.878743	0.0505303	0.408923	0.999993	-0.0319095	0.628716	0.906488	-0.00416331	0.936202	0.9891	-0.16715	0.0336914	0.218354
ATP6V0E1P2	0.0988464	0.858982	NA	-0.374091	0.741349	0.999993	0.0492957	0.958037	NA	0.125097	0.89053	NA	0.844033	0.491476	NA
ATP6V0E1P3	-0.113775	0.968916	NA	0.520697	0.858468	0.999993	0.250579	0.93189	NA	0.153773	0.958025	NA	0.583612	0.842951	NA
ATP6V0E2	-0.0817448	0.0628393	0.395235	-0.0948128	0.0809561	0.999993	0.0254702	0.690451	0.926087	0.0219351	0.705586	0.942549	0.115374	0.134725	0.457115
ATP6V0E2-AS1	-0.126214	0.124619	NA	0.037811	0.702118	0.999993	-0.155779	0.097156	0.507114	-0.0785894	0.448977	0.852045	0.246852	0.0452671	0.260277
ATP6V1A	0.0727063	0.0939728	0.44013	0.00173319	0.976805	0.999993	-0.122783	0.0551874	0.413465	-0.106995	0.0211174	0.324306	-0.181197	0.00606914	0.0757714
ATP6V1B1-AS1	0.192772	0.947339	NA	0.915744	0.753563	0.999993	0.288682	0.921447	NA	-0.165219	0.936732	NA	-0.146019	0.96043	NA
ATP6V1B2	0.0667911	0.0954671	0.441788	-0.0181673	0.787699	0.999993	-0.0741846	0.215667	0.665862	-0.0949527	0.0670578	0.48301	-0.193527	0.00284087	0.0475368
ATP6V1C1	-0.0689073	0.271006	0.613939	0.0103075	0.898713	0.999993	-0.00727004	0.923372	0.982172	-0.0332399	0.583414	0.906565	-0.0828831	0.341242	0.687992
ATP6V1C2	-0.104941	0.921938	NA	-0.713776	0.317596	0.999993	0.0555307	0.952838	NA	0.233572	0.936157	NA	0.450833	0.792351	NA
ATP6V1D	0.0172931	0.737337	0.897839	0.082933	0.226083	0.999993	0.0507631	0.504901	0.857918	0.0409905	0.424779	0.841765	-0.0626031	0.392059	0.722789
ATP6V1E1	-0.0182967	0.704673	0.882271	-0.0169113	0.755499	0.999993	-0.0506158	0.465894	0.841756	0.0152698	0.773412	0.956717	-0.154561	0.0108467	0.107705
ATP6V1E1P3	NA	NA	NA	0.0657384	0.982065	0.999993	NA	NA	NA	-0.122463	0.966588	NA	NA	NA	NA
ATP6V1E2	-0.166994	0.0494075	0.371111	-0.0341135	0.5656	0.999993	0.083361	0.283281	0.724769	-0.0648906	0.247738	0.73204	0.0746553	0.353132	0.695991
ATP6V1F	0.036203	0.571915	0.814874	0.015344	0.768303	0.999993	0.0936034	0.125625	0.550934	0.0162116	0.801676	0.963007	-0.157506	0.0707642	0.330841
ATP6V1FNB	-0.397555	0.14412	NA	0.132935	0.346137	0.999993	0.112382	0.449154	0.832971	0.0918661	0.403493	0.831645	-0.025055	0.855361	0.953393
ATP6V1G1	-0.0446724	0.558108	0.808039	0.0836433	0.261724	0.999993	0.136645	0.141459	0.574386	0.0862108	0.192277	0.67372	-0.146773	0.159323	0.49504
ATP6V1G1P4	-0.133468	0.562298	NA	0.356265	0.126789	0.999993	-0.0909695	0.674809	NA	-0.365191	0.0564543	0.457273	0.430954	0.183013	NA
ATP6V1G2	-0.268965	0.0866178	NA	0.231038	0.214795	0.999993	-0.117331	0.528089	0.869845	-0.0122989	0.9467	0.991089	0.363589	0.0709282	0.33108
ATP6V1G2-DDX39B	0.0824635	0.889557	NA	-0.21945	0.397711	0.999993	-0.128691	0.775378	0.951124	0.101406	0.757811	0.952656	-0.0402086	0.880277	0.96227
ATP6V1G3	-0.240932	0.934262	NA	NA	NA	NA	NA	NA	NA	NA	NA	NA	NA	NA	NA
ATP6V1H	0.000955101	0.976669	0.990854	0.051312	0.274123	0.999993	-0.00851146	0.865298	0.97314	-0.0150087	0.7239	0.94619	0.0486694	0.36116	0.702716
ATP7A	0.0752129	0.111909	0.457423	0.0536116	0.352209	0.999993	-0.0922196	0.0867187	0.488999	-0.0746817	0.113853	0.581747	-0.136166	0.0517854	0.279695
ATP7B	0.453516	0.000611176	0.112823	-0.174343	0.158297	0.999993	0.105865	0.448062	0.832459	-0.144692	0.203476	0.687538	-0.198846	0.365807	0.705585
ATP8A1	0.0141538	0.785442	0.919546	0.112442	0.0233294	0.959436	-0.0973779	0.170574	0.609656	0.0587772	0.263021	0.743665	-0.0363547	0.505709	0.797943
ATP8A1-DT	-0.442199	0.048099	NA	-0.145867	0.675892	0.999993	8.78415e-05	0.999799	NA	-0.277838	0.497565	0.872165	0.012129	0.976907	NA
ATP8A2	-0.0544008	0.648701	NA	-0.0404465	0.719587	0.999993	-0.0671545	0.528143	0.869845	0.108201	0.309682	0.777075	0.417417	0.0116329	0.11338
ATP8A2P2	NA	NA	NA	NA	NA	NA	NA	NA	NA	-0.238365	0.935	NA	NA	NA	NA
ATP8A2P3	0.350158	0.904567	NA	-0.0220366	0.993988	0.999993	0.168113	0.954278	NA	NA	NA	NA	NA	NA	NA
ATP8B1	0.0438768	0.872883	NA	0.19542	0.495681	0.999993	0.141746	0.621857	NA	0.0785795	0.78831	0.960483	-0.471244	0.285494	0.63802
ATP8B1-AS1	0.00354206	0.940244	0.978348	-0.0416106	0.388835	0.999993	-0.0139287	0.825682	0.963276	0.0264457	0.650316	0.928928	-0.0550202	0.478758	0.781292
ATP8B2	-0.111951	0.0954789	0.441788	-0.116349	0.0935279	0.999993	0.0578733	0.36137	0.783711	0.0868425	0.100362	0.558594	0.403454	9.2456e-09	3.19204e-06
ATP8B3	-0.0175038	0.842475	NA	0.0235566	0.79473	0.999993	0.171012	0.0881782	0.490068	0.0428743	0.57227	0.901959	0.158145	0.154062	0.487292
ATP8B4	0.0324622	0.567574	0.812303	0.0622276	0.293801	0.999993	0.0010109	0.985704	0.997341	-0.0111543	0.874548	0.980097	-0.00457851	0.960194	0.987943
ATP8B5P	-0.570661	0.845054	NA	-0.0550967	0.984543	0.999993	0.944751	0.714283	NA	-0.322844	0.911873	NA	0.426804	0.88393	NA
ATP9A	0.103646	0.260905	0.604685	-0.00930639	0.913965	0.999993	0.00667302	0.944582	0.988312	-0.273649	0.00104315	0.0647303	0.0609004	0.684525	0.887746
ATP9B	-0.0717146	0.0504571	0.372296	0.084753	0.0849169	0.999993	-0.135197	0.0269531	0.317136	0.0217426	0.643105	0.926223	-0.0508619	0.425166	0.744503
ATPAF1	-0.0713573	0.142368	0.492939	0.0400962	0.402332	0.999993	0.00385929	0.95115	0.989887	0.0705389	0.191146	0.672721	0.0511897	0.554521	0.824935
ATPAF2	0.0324912	0.54153	0.796449	0.0335367	0.531735	0.999993	-0.0561228	0.396917	0.809923	-0.0622803	0.303127	0.774187	0.0328103	0.672306	0.882175
ATPSCKMT	-0.0847035	0.0649508	0.39905	0.0479898	0.461356	0.999993	-0.0108843	0.874971	0.97555	0.0400512	0.545431	0.891405	0.0253994	0.727929	0.904659
ATR	0.0112386	0.787738	0.920595	-0.00672071	0.916592	0.999993	-0.0647326	0.401023	0.812036	0.0585476	0.328432	0.788866	0.111662	0.192669	0.54182
ATRAID	-0.0583503	0.256164	0.601138	0.0163641	0.72481	0.999993	0.112763	0.0516755	0.403736	0.0297857	0.574761	0.903034	-0.0155703	0.818248	0.93992
ATRIP	-0.105411	0.137061	0.487737	-0.195408	0.00654821	0.876714	-0.20037	0.144755	0.576809	-0.0509319	0.566377	0.899279	0.122392	0.328029	0.676641
ATRN	-0.0440639	0.330362	0.66198	-0.0547168	0.203092	0.999993	0.0235131	0.709744	0.933314	-0.0595155	0.20759	0.689751	-0.00676249	0.90815	0.973675
ATRNL1	-1.20704	0.00156023	NA	-0.747449	0.118313	0.999993	0.211252	0.726335	NA	-0.316654	0.577014	0.903892	-0.507899	0.430684	NA
ATRX	-0.0462896	0.210069	0.566759	0.117807	0.140579	0.999993	-0.0793894	0.430028	0.822739	0.0370697	0.695073	0.939569	0.000141426	0.999014	0.999515
ATXN1	0.104116	0.102272	0.445723	0.047215	0.30928	0.999993	-0.0429956	0.488578	0.85074	0.00171923	0.969111	0.99531	0.0727855	0.300365	0.650336
ATXN1-AS1	0.114922	0.480808	NA	-0.249075	0.10211	0.999993	0.00982075	0.952903	0.990515	0.101043	0.465384	0.858015	0.353094	0.136379	0.45997
ATXN10	0.00994277	0.826035	0.938064	-0.0148394	0.791947	0.999993	0.0326367	0.665173	0.918267	-0.0443376	0.427541	0.842028	-0.00373776	0.955392	0.98635
ATXN1L	0.00326606	0.938809	0.978068	-0.00642603	0.869064	0.999993	-0.0139593	0.773131	0.950813	0.00651048	0.859723	0.977763	0.0349018	0.443877	0.757143
ATXN2	0.067913	0.267879	0.611079	-0.0493707	0.413212	0.999993	-0.14973	0.122688	0.548524	-0.119319	0.11266	0.58007	-0.119922	0.328179	0.676752
ATXN2-AS	-0.353669	0.201437	NA	-0.21846	0.559789	0.999993	-0.62054	0.112252	NA	0.0826706	0.804435	0.963508	-0.474902	0.328252	NA
ATXN2L	-0.0602252	0.486427	0.763213	-0.0905476	0.259983	0.999993	0.0618163	0.440598	0.829477	-0.0925029	0.288959	0.766647	0.026929	0.716853	0.90171
ATXN3	0.0050207	0.901553	0.965852	-0.0291301	0.579665	0.999993	-0.0266653	0.688971	0.92593	-0.0640291	0.220554	0.703814	0.0564979	0.441783	0.755221
ATXN7	0.124715	0.0137951	0.26556	-0.0257596	0.589829	0.999993	-0.0618161	0.189306	0.632989	0.00096343	0.983356	0.998249	0.0968363	0.0468988	0.264312
ATXN7L1	0.00694632	0.916906	0.970576	0.0179278	0.64704	0.999993	0.0223197	0.663755	0.918074	0.123462	0.000152428	0.0179658	0.130939	0.0332163	0.216705
ATXN7L2	0.101158	0.462884	NA	-0.0431302	0.569731	0.999993	0.0617283	0.481852	0.849004	0.0694658	0.310248	0.777825	0.240604	0.0157876	0.136201
ATXN7L3	0.0383161	0.424971	0.723785	-0.0139697	0.761427	0.999993	0.0903875	0.0562838	0.416017	-0.0288337	0.457767	0.854137	-0.0453188	0.491539	0.789753
ATXN7L3-AS1	-0.23774	0.705755	NA	0.430759	0.285991	0.999993	0.587881	0.291632	NA	-0.145638	0.71618	0.945474	0.189368	0.77741	NA
ATXN7L3B	0.00358654	0.894361	0.964104	-0.0314971	0.391522	0.999993	0.0475825	0.265126	0.711713	0.0164927	0.587548	0.908441	0.0356176	0.416904	0.739608
AUH	0.00612846	0.883524	0.9595	0.0398226	0.452829	0.999993	-0.00926459	0.890847	0.976752	-0.0052366	0.915262	0.986009	-0.136145	0.0226373	0.171368
AUNIP	0.191227	0.31501	NA	0.156296	0.405711	0.999993	0.146757	0.510367	0.860125	0.388831	0.0159468	0.286683	0.219611	0.337331	0.684844
AUP1	-0.0822236	0.119452	0.466083	0.0149695	0.671128	0.999993	0.146409	0.0376934	0.358936	0.00249636	0.953852	0.992259	-0.0937597	0.142888	0.470634
AURKA	0.083581	0.418973	0.720237	0.0971176	0.460706	0.999993	-0.0745604	0.692303	0.927216	-0.198064	0.163445	0.644243	-0.376784	0.0708672	0.33108
AURKAIP1	-0.0491169	0.565489	0.811833	-0.0213876	0.70581	0.999993	0.245911	0.00369469	0.148463	0.045343	0.477444	0.863961	-0.0636385	0.544106	0.820023
AURKAP1	-0.133791	0.0806812	0.428419	0.0396315	0.612673	0.999993	-0.161319	0.241345	0.687935	0.0962964	0.156379	0.635342	0.0523594	0.539815	0.817505
AURKAP2	NA	NA	NA	0.53904	0.853735	0.999993	NA	NA	NA	NA	NA	NA	NA	NA	NA
AURKB	0.0214044	0.903491	NA	0.132965	0.265934	0.999993	0.695779	2.82762e-05	0.0168769	0.306318	0.0426001	0.414331	0.789515	1.62439e-05	0.00153488
AURKBP1	NA	NA	NA	0.0853792	0.976706	0.999993	NA	NA	NA	NA	NA	NA	NA	NA	NA
AURKC	-0.129439	0.63017	NA	0.213711	0.474344	0.999993	-0.706275	0.00763049	NA	0.134175	0.598948	0.912911	0.0416727	0.910208	NA
AUTS2	0.0681079	0.41113	0.71496	0.0168905	0.820898	0.999993	-0.133161	0.144842	0.576809	-0.0598399	0.515424	0.880095	0.0128184	0.896889	0.96884
AVEN	-0.125139	0.0370167	0.341988	-0.0275946	0.740377	0.999993	-0.119489	0.119091	0.543489	0.0999372	0.110339	0.575549	-0.0613909	0.517144	0.803998
AVIL	0.123883	0.095634	0.441788	0.0457316	0.515512	0.999993	-0.115945	0.217406	0.666413	-0.0444383	0.5688	0.899976	-0.232398	0.00148272	0.0313518
AVL9	0.0278282	0.381093	0.695057	0.0217528	0.538551	0.999993	-0.0268597	0.553732	0.881471	0.0123796	0.71034	0.944486	-0.0145303	0.78381	0.927764
AVPI1	-0.318853	0.0100359	NA	0.112297	0.441357	0.999993	0.0756433	0.622761	0.90445	0.124558	0.435722	0.84609	-0.00439452	0.982333	0.995474
AVPR1A	0.0174698	0.835362	0.941705	-0.161645	0.0638971	0.999993	-0.11312	0.295437	0.73514	-0.187882	0.0287462	0.36182	-0.0680944	0.584129	0.841374
AVPR1B	0.19061	0.947987	NA	NA	NA	NA	NA	NA	NA	0.0531283	0.9855	NA	0.165992	0.955095	NA
AVPR2	-0.0579306	0.903194	NA	0.00695785	0.993892	0.999993	0.291006	0.682483	NA	0.028178	0.956219	NA	-0.838399	0.249051	NA
AXDND1	-0.527265	0.313785	NA	-0.149628	0.751515	0.999993	-0.272899	0.503739	NA	-0.652458	0.0948766	0.54894	-0.520853	0.295827	NA
AXIN1	0.0800987	0.0833948	0.430471	-0.00683091	0.862326	0.999993	0.159296	0.00188572	0.107321	0.0413549	0.20754	0.689751	-0.00120669	0.983761	0.995797
AXIN2	-0.0974507	0.411619	0.714962	-0.0741311	0.473428	0.999993	-0.109913	0.267585	0.712767	0.044133	0.6649	0.933811	0.264419	0.0473159	0.26537
AXL	0.109999	0.132758	NA	-0.0168687	0.839445	0.999993	-0.209386	0.049745	0.397579	-0.173155	0.0256092	0.346106	-0.103455	0.359628	0.701588
AZGP1	0.211845	0.942204	NA	-0.0891901	0.975635	0.999993	NA	NA	NA	-0.125951	0.96559	NA	-0.174715	0.952694	NA
AZGP1P1	-0.0350273	0.990436	NA	-0.0526873	0.985614	0.999993	NA	NA	NA	0.616858	0.832808	NA	NA	NA	NA
AZI2	-0.0973491	0.231956	0.583722	0.101801	0.256143	0.999993	0.00164563	0.986112	0.997512	0.0115198	0.864436	0.978386	-0.116023	0.284988	0.637397
AZIN1	0.0122719	0.775476	0.915169	0.00426292	0.931266	0.999993	-0.000476274	0.991372	0.999078	-0.0268519	0.554144	0.894517	-0.0144714	0.789855	0.931283
AZIN2	-0.0790733	0.551663	NA	-0.136517	0.409969	0.999993	-0.139293	0.406615	0.8144	-0.325345	0.0297569	0.366023	-0.395741	0.0853407	0.363924
AZU1	0.0642602	0.320234	0.655045	-0.132828	0.197235	0.999993	0.306184	0.021669	0.292654	-0.1396	0.230662	0.712572	-0.118942	0.349774	0.693944
B2M	0.0122902	0.88316	0.9595	0.18895	0.0288795	0.970212	0.0726038	0.436911	0.82685	0.0847583	0.249184	0.732869	-0.139078	0.212925	0.566503
B3GALNT1	0.0169057	0.918053	NA	0.315115	0.058246	0.999993	0.130264	0.412705	0.817688	-0.13445	0.349014	0.799577	-0.128272	0.543764	0.820023
B3GALNT2	-0.0360935	0.465874	0.750559	0.0209501	0.714775	0.999993	-0.0674614	0.229661	0.677649	-0.0711026	0.203065	0.686833	-0.0381384	0.566975	0.832834
B3GALNT2P1	NA	NA	NA	NA	NA	NA	NA	NA	NA	-0.210427	0.94262	NA	NA	NA	NA
B3GALT1	0.10127	0.212482	0.568698	-0.0296262	0.746849	0.999993	0.0272523	0.841393	0.966908	-0.0231235	0.782189	0.958603	0.0895742	0.483956	0.784859
B3GALT1-AS1	-0.106779	0.970841	NA	0.14708	0.95989	0.999993	0.00138283	0.999624	NA	NA	NA	NA	NA	NA	NA
B3GALT2	-0.265084	0.0159815	NA	-0.0609791	0.537487	0.999993	-0.190686	0.170851	0.610231	0.0168112	0.884429	0.982309	0.140761	0.365064	0.705033
B3GALT4	-0.0926685	0.0678439	0.406015	0.0189319	0.674642	0.999993	0.18105	0.00674812	0.18925	0.0183902	0.734402	0.94805	-0.0394224	0.690981	0.890409
B3GALT5	-0.338062	0.5982	NA	-0.206413	0.772524	0.999993	-0.14199	0.866271	NA	-0.030593	0.964255	0.995151	-1.26956	0.292909	0.644198
B3GALT5-AS1	0.817662	0.0347298	NA	-0.0551116	0.88273	0.999993	-0.279364	0.495712	NA	0.0608063	0.867274	0.978697	-0.207285	0.734103	NA
B3GALT6	-0.0932592	0.0828852	0.430471	0.006972	0.881126	0.999993	0.0720343	0.181937	0.623865	-0.0157498	0.773592	0.956768	-0.101199	0.149322	0.480037
B3GALT9	-0.198446	0.0741539	NA	0.112979	0.100666	0.999993	-0.102432	0.361872	0.78418	0.0305792	0.749685	0.950917	0.0931545	0.437295	0.752349
B3GAT1	0.0224376	0.853322	0.94718	-0.103153	0.284241	0.999993	0.00553365	0.962541	0.991273	-0.106164	0.359303	0.804061	-0.00386231	0.979149	0.993813
B3GAT1-DT	0.0269854	0.875562	NA	0.0284187	0.864042	0.999993	0.16827	0.325927	0.756619	-0.00241154	0.987889	0.998701	-0.126054	0.574649	0.83693
B3GAT2	0.256123	0.93009	NA	0.489402	0.866895	0.999993	-0.0392242	0.989318	NA	0.941417	0.640032	NA	-0.884076	0.763427	NA
B3GAT3	-0.111387	0.0767423	0.4224	-0.0377268	0.494367	0.999993	0.232868	0.00786796	0.198925	0.0284657	0.569754	0.900352	0.0140003	0.842658	0.949074
B3GAT3P1	-0.0993845	0.972872	NA	NA	NA	NA	NA	NA	NA	NA	NA	NA	NA	NA	NA
B3GLCT	-0.100551	0.14232	0.492939	-0.0266665	0.705296	0.999993	-0.0559167	0.456246	0.837042	-0.0381718	0.55851	0.896109	0.0516631	0.540178	0.817597
B3GNT2	-0.0364537	0.535335	0.792827	0.0638002	0.278617	0.999993	0.0488122	0.500573	0.855767	0.0709254	0.200769	0.683784	0.0422026	0.593518	0.845793
B3GNT3	-0.252225	0.570352	NA	-0.121307	0.665138	0.999993	-0.0795091	0.822199	NA	-0.18763	0.597806	0.912852	-0.452138	0.30671	NA
B3GNT4	-0.685186	0.470098	NA	-0.538318	0.221051	0.999993	-1.18173	0.0199148	NA	-0.695947	0.14651	0.625321	-1.2041	0.106944	NA
B3GNT5	-0.0965201	0.157397	0.510605	0.0624853	0.508721	0.999993	-0.0706254	0.271573	0.715654	-0.0706806	0.40391	0.832065	-0.200839	0.0263378	0.189213
B3GNT6	0.080282	0.312277	NA	-0.0688595	0.516157	0.999993	-0.213007	0.0358349	0.351039	-0.246721	0.00949135	0.224591	0.0105545	0.922197	0.977429
B3GNT7	-0.179923	0.338187	NA	-0.0201552	0.892735	0.999993	0.220986	0.27627	0.719315	-0.038915	0.802182	0.963145	-0.224975	0.201193	0.551664
B3GNT8	-0.0703441	0.325845	0.658995	-0.043738	0.610487	0.999993	0.223629	0.0293096	0.326471	-0.0547102	0.562344	0.898045	-0.0383707	0.785891	0.928596
B3GNT9	-0.0770543	0.303441	NA	0.0300546	0.687266	0.999993	0.015309	0.841369	0.966908	0.0210718	0.742039	0.949476	0.0417588	0.635963	0.866326
B3GNTL1	0.101855	0.0882851	0.433467	0.00268077	0.967995	0.999993	-0.0492235	0.469212	0.843182	-0.127946	0.0295795	0.366023	-0.217834	0.0214728	0.16526
B3GNTL1P1	-0.164253	0.955129	NA	0.109262	0.970188	0.999993	NA	NA	NA	-0.142052	0.961231	NA	-0.0403338	0.989076	NA
B4GALNT1	-0.4398	0.880152	NA	0.532318	0.855294	0.999993	0.738239	0.800627	NA	0.425072	0.88419	NA	0.125915	0.965815	NA
B4GALNT2	0.0919941	0.132487	0.48305	0.104892	0.125385	0.999993	-0.166761	0.0621416	0.433979	-0.0625172	0.422912	0.840634	-0.153329	0.0643078	0.314754
B4GALNT3	-0.0825055	0.397756	0.706645	0.105262	0.39441	0.999993	0.0151476	0.910331	0.98018	0.108509	0.332904	0.79254	-0.0593987	0.766015	0.921363
B4GALNT4	0.0387472	0.914348	NA	0.143182	0.759809	0.999993	0.274077	0.432719	NA	0.11972	0.787657	0.960356	-0.536234	0.224198	0.578189
B4GALT1	0.137768	0.0402994	0.349969	-0.0513578	0.303993	0.999993	0.0322068	0.618955	0.902889	-0.0656456	0.177168	0.659037	-0.0275668	0.708219	0.897748
B4GALT1-AS1	0.0348354	0.812101	NA	0.0563239	0.761429	0.999993	-0.0230754	0.904948	0.97893	-0.180994	0.304925	0.774841	-0.0871172	0.688697	0.88987
B4GALT2	-0.0242254	0.859696	NA	-0.26233	0.0759268	0.999993	0.0723081	0.716296	0.9352	0.327563	0.02912	0.364265	0.343443	0.0669034	0.321826
B4GALT3	0.238922	0.0111676	0.257744	-0.0110533	0.925314	0.999993	0.061347	0.551838	0.881065	-0.13846	0.140405	0.619699	-0.193323	0.16371	0.502165
B4GALT4	-0.0595614	0.148016	0.502104	0.00869775	0.887485	0.999993	0.0263885	0.704619	0.931687	0.0625695	0.440264	0.847485	0.0924388	0.230337	0.585047
B4GALT5	0.0740655	0.253822	0.598704	0.0370132	0.663728	0.999993	0.0476187	0.469933	0.843307	-0.0324608	0.677421	0.936827	-0.0731037	0.469855	0.774985
B4GALT6	0.0367594	0.711212	NA	0.159106	0.16802	0.999993	0.0502764	0.732759	0.938452	-0.1715	0.150438	0.630133	-0.174932	0.211749	0.564863
B4GALT7	0.0113415	0.878713	0.95869	-0.058393	0.544085	0.999993	0.0843332	0.441725	0.82973	-0.161616	0.039824	0.4042	-0.249048	0.0792044	0.351361
B4GAT1	-0.0596309	0.545045	NA	-0.000876405	0.993053	0.999993	0.175922	0.199918	0.646985	0.00927185	0.936326	0.9891	0.051439	0.668674	0.880286
B4GAT1-DT	0.116236	0.148128	NA	0.152869	0.0880334	0.999993	-0.0896448	0.47748	0.847286	0.0780523	0.457983	0.854137	0.00880079	0.942224	0.982274
B9D1	0.158407	0.300112	NA	-0.0656039	0.68424	0.999993	0.196842	0.274201	0.718424	0.0444801	0.803757	0.963361	0.204017	0.332955	0.680426
B9D2	-0.0208852	0.771834	0.914537	0.0124384	0.882289	0.999993	0.0812503	0.280747	0.722947	-0.0752121	0.345201	0.797844	-0.148905	0.183977	0.530168
BAALC	0.170057	0.531128	NA	0.0711698	0.800733	0.999993	-0.0128903	0.970218	NA	-0.124552	0.729782	0.947636	-0.636857	0.0503554	NA
BAALC-AS1	0.123853	0.192983	NA	-0.0632723	0.590693	0.999993	-0.260762	0.0997196	0.511077	0.00361409	0.972804	0.99628	0.249173	0.0565028	0.293769
BAAT	1.07713	0.3476	NA	-0.208207	0.691753	0.999993	0.314353	0.815987	NA	-0.0884245	0.92232	NA	0.64507	0.509305	NA
BABAM1	0.110733	0.255659	0.600324	0.0393809	0.685703	0.999993	-0.00998002	0.903152	0.978527	-0.0995786	0.279149	0.759559	-0.417902	0.00149797	0.0315277
BABAM2	-0.0942253	0.0853693	0.430471	-0.00201228	0.973653	0.999993	-0.105834	0.0908907	0.496205	0.0364872	0.429352	0.842924	-0.085023	0.167536	0.506572
BACE1	-0.14542	0.295921	NA	-0.262903	0.0114781	0.948558	0.0588477	0.710798	0.933579	0.0304959	0.768193	0.955142	-0.207348	0.171802	0.513051
BACE1-AS	-0.00512885	0.961121	NA	-0.268044	0.0186104	0.952185	-0.0657162	0.508689	0.859353	0.141498	0.164306	0.644888	0.276917	0.0692662	0.327566
BACE2	0.217926	0.010459	0.257744	-0.0218951	0.843167	0.999993	0.0352141	0.732181	0.938452	0.13945	0.165997	0.64739	0.00410629	0.979274	0.993813
BACE2-IT1	0.362277	0.435318	NA	0.69057	0.0878807	0.999993	0.471819	0.377365	NA	0.415587	0.156889	0.635715	0.682615	0.218428	NA
BACH1	0.0639881	0.171555	0.527559	0.044971	0.53479	0.999993	-0.0569609	0.224289	0.674923	-0.0655076	0.176695	0.65873	-0.186622	0.00156573	0.0325343
BACH1-AS1	0.0604329	0.467554	NA	-0.0613598	0.441634	0.999993	-0.0701032	0.575596	0.889423	0.00902366	0.924704	0.988577	0.0511084	0.628592	0.862402
BACH1-IT1	0.230949	0.0313156	NA	0.0733425	0.373137	0.999993	-0.125841	0.196979	0.64421	0.0417084	0.626731	0.920575	-0.0126427	0.89826	0.969572
BACH1-IT2	0.253445	0.0124498	NA	0.0614866	0.562937	0.999993	0.056338	0.642895	0.911735	-0.0238456	0.810336	0.965701	-0.00396188	0.97875	0.993813
BACH1-IT3	0.340847	0.123406	NA	-0.0393229	0.850407	0.999993	-0.1357	0.594552	NA	0.0808241	0.675642	0.936785	0.0520746	0.862467	0.955789
BACH2	0.108754	0.331202	0.662129	-0.00683009	0.945801	0.999993	-0.232906	0.0131914	0.239364	-0.020919	0.815018	0.966817	-0.120172	0.25119	0.607957
BAD	-0.0522413	0.467191	0.751016	-0.0244621	0.781079	0.999993	0.343817	0.00327366	0.139922	-0.000638679	0.99321	0.998892	-0.0691058	0.655032	0.873393
BAG1	0.0837442	0.424958	0.723785	0.116378	0.277313	0.999993	-0.0365411	0.72688	0.937207	-0.171884	0.051705	0.442022	-0.416094	0.000258551	0.0102973
BAG2	0.021287	0.63367	0.849447	-0.0245768	0.698842	0.999993	-0.00530698	0.953412	0.990515	0.0200718	0.69805	0.940397	0.0582189	0.36019	0.70204
BAG3	-0.0184754	0.856059	NA	-0.138104	0.0409218	0.994132	-0.142078	0.0642584	0.439502	-0.012049	0.865836	0.978449	0.240915	0.00671338	0.079977
BAG4	-0.0104601	0.847904	0.945451	-0.0121865	0.796426	0.999993	-0.0312396	0.560988	0.884456	0.0073556	0.867507	0.978697	-0.0792957	0.106842	0.410558
BAG5	-0.0532677	0.157221	0.510605	0.0114196	0.792779	0.999993	0.0194076	0.724285	0.937207	0.00490937	0.879404	0.981429	-0.0679136	0.2595	0.614862
BAG6	0.285308	0.00120392	0.124377	-0.0551568	0.666079	0.999993	0.0490041	0.624405	0.904729	-0.240255	0.0371941	0.397798	-0.430629	0.00345777	0.0536031
BAGE2	0.0406197	0.774342	NA	0.104732	0.368638	0.999993	-0.20991	0.190976	0.635761	0.0318739	0.790809	0.96112	0.0579668	0.689275	0.889964
BAHCC1	0.196113	0.374362	NA	-0.337029	0.0479739	0.999993	0.245984	0.142498	0.575638	0.18367	0.291875	0.767421	-0.0112352	0.956049	0.986547
BAHD1	-0.00626277	0.932388	0.976675	-0.0350205	0.495884	0.999993	0.167361	0.017034	0.266797	0.0204061	0.741066	0.949098	0.186514	0.00954811	0.0997192
BAIAP2	0.157026	0.355504	NA	-0.169531	0.115597	0.999993	-0.0360672	0.813045	0.960889	-0.238958	0.0347807	0.389921	-0.327077	0.00676128	0.0804417
BAIAP2-DT	-0.0957359	0.0794011	0.427043	-0.125895	0.0115784	0.948558	0.034484	0.64823	0.913207	-0.117956	0.0494206	0.435241	-0.192238	0.00312597	0.0502422
BAIAP2L1	0.130147	0.712019	NA	0.0398013	0.863959	0.999993	-0.570861	0.0444966	NA	-0.138623	0.513026	0.879314	-0.325169	0.387734	0.720524
BAIAP2L2	0.548051	0.241308	NA	-0.0508894	0.864454	0.999993	-0.0876466	0.854032	NA	-0.39586	0.271282	0.75103	-0.705208	0.0822287	NA
BAIAP3	-0.143242	0.363755	0.681938	0.0293726	0.834641	0.999993	0.211802	0.144603	0.576809	-0.220102	0.0717691	0.495518	0.261497	0.123812	0.442349
BAK1	0.0735551	0.0929781	0.438539	-0.0419669	0.413362	0.999993	0.288904	0.000133395	0.033273	0.251656	0.000169357	0.0192734	0.269385	0.00927488	0.0981089
BAK1P1	-0.104016	0.665818	NA	0.159113	0.510699	0.999993	-0.177579	0.501737	NA	-0.128985	0.556817	0.895388	0.676009	0.0472737	NA
BALR6	0.0948234	0.974101	NA	NA	NA	NA	NA	NA	NA	NA	NA	NA	NA	NA	NA
BAMBI	0.121476	0.471915	NA	-0.140845	0.365067	0.999993	-0.127288	0.432331	0.82364	0.117588	0.429934	0.843232	-0.169584	0.492363	0.789753
BANCR	-0.719297	0.68091	NA	0.153323	0.958146	0.999993	0.358307	0.902681	NA	-0.0404505	0.988951	NA	0.0905515	0.952091	NA
BANF1	0.0563877	0.648793	NA	-0.121925	0.018974	0.952185	0.00616277	0.91962	0.980901	-0.0289051	0.676946	0.936785	-0.120983	0.222813	0.576892
BANF1P1	0.103787	0.927221	NA	0.0215363	0.982886	0.999993	0.48612	0.657129	NA	-0.450856	0.609705	NA	-0.934269	0.475625	NA
BANF1P2	0.232417	0.936525	NA	0.253981	0.930758	0.999993	1.06246	0.716677	NA	-0.179132	0.951075	NA	0.160151	0.956621	NA
BANK1	0.0708148	0.313495	0.65045	0.0551099	0.404282	0.999993	-0.131387	0.114552	0.537216	0.116755	0.111031	0.576599	-0.0110637	0.874966	0.960725
BANP	0.00949478	0.79076	0.92222	0.0314435	0.528238	0.999993	-0.118024	0.0240167	0.304418	-0.107557	0.022206	0.330251	-0.204518	0.000979846	0.0244162
BAP1	0.084551	0.0497748	0.371111	-0.064556	0.238351	0.999993	0.0413971	0.424076	0.820784	-0.0586254	0.170341	0.652505	-0.0819881	0.237178	0.592879
BARD1	0.0440583	0.625602	0.845737	-0.00213634	0.985906	0.999993	-0.0328035	0.830755	0.963497	-0.186084	0.108083	0.572251	-0.132666	0.379816	0.715512
BARHL2	NA	NA	NA	0.0455174	0.987577	0.999993	NA	NA	NA	-0.146325	0.960043	NA	-0.575255	0.84485	NA
BARX1	-0.0138237	0.996227	NA	NA	NA	NA	NA	NA	NA	NA	NA	NA	NA	NA	NA
BARX2	0.119113	0.376073	NA	0.112697	0.473125	0.999993	0.0139833	0.945848	0.988397	-0.15866	0.384002	0.820971	0.194574	0.368365	0.707009
BASP1	0.0256249	0.780118	0.917432	0.0159368	0.886716	0.999993	-0.0450955	0.617596	0.902715	-0.119642	0.218012	0.701357	-0.193265	0.16979	0.510167
BASP1-AS1	0.0059981	0.93959	0.978348	0.0803118	0.26663	0.999993	-0.11716	0.273677	0.717779	-0.0405171	0.619603	0.91862	0.0564881	0.558408	0.82729
BATF	-0.00590926	0.93991	0.978348	0.102766	0.108629	0.999993	0.312918	0.000168246	0.0357429	0.206375	0.00921865	0.221192	0.155903	0.0931656	0.381785
BATF2	0.689421	0.00026024	NA	0.197794	0.211619	0.999993	0.505629	0.000807289	0.0767049	0.440094	0.0435141	0.418844	0.409235	0.0724843	0.33427
BATF3	-0.385356	0.00628177	NA	-0.110874	0.421036	0.999993	-0.186679	0.200037	0.647132	-0.143581	0.309676	0.777075	-0.3552	0.0683777	0.325447
BAX	-0.0646535	0.367765	0.684581	-0.14354	0.0684539	0.999993	0.155252	0.0542738	0.411731	0.0116447	0.883025	0.982007	-0.161586	0.152875	0.484564
BAZ1A	0.026212	0.604545	0.835458	0.0828046	0.164804	0.999993	-0.0522191	0.414328	0.817987	-0.00473121	0.941582	0.989847	-0.0489251	0.608657	0.854451
BAZ1A-AS1	-0.0262401	0.671909	NA	0.0662821	0.374772	0.999993	-0.036908	0.740362	0.940374	0.00107956	0.989374	0.998701	-0.0695632	0.521256	0.806108
BAZ1B	-0.0310268	0.504853	0.77534	-0.0209889	0.691851	0.999993	-0.0524276	0.406542	0.81435	0.0413078	0.307356	0.776322	0.162792	0.00821021	0.0905373
BAZ2A	0.0753992	0.399542	0.707699	-0.0736147	0.327823	0.999993	-0.0141091	0.841145	0.966908	-0.0195503	0.804119	0.963434	0.0398973	0.582692	0.841015
BAZ2B	0.0443209	0.371739	0.687075	0.0456481	0.335381	0.999993	-0.161682	0.00858326	0.203888	-0.0404489	0.417967	0.839433	-0.164682	0.0247577	0.181996
BAZ2B-AS1	0.131305	0.183073	0.540348	0.0177313	0.836399	0.999993	-0.117513	0.163279	0.599063	-0.10346	0.190357	0.672455	-0.373347	3.94781e-05	0.00290472
BBC3	-0.105979	0.118538	0.464386	-0.087464	0.269033	0.999993	0.144791	0.226761	0.677444	-0.171307	0.0426386	0.414504	-0.182188	0.256117	0.612535
BBIP1	0.0181609	0.743071	0.900534	0.105437	0.0689846	0.999993	-0.0656971	0.309009	0.745197	0.00993111	0.863291	0.978386	-0.132761	0.138969	0.464429
BBLN	-0.053245	0.504043	0.774693	0.0166644	0.869729	0.999993	0.344564	0.0190596	0.278187	-0.11011	0.354741	0.802485	-0.00172457	0.99367	0.998093
BBOF1	0.170885	0.14127	0.491829	0.0515654	0.718966	0.999993	-0.205329	0.144858	0.576809	-0.255301	0.0450664	0.423985	-0.688827	2.28758e-05	0.00196502
BBOX1	NA	NA	NA	-0.129442	0.964679	0.999993	NA	NA	NA	-0.223722	0.938995	NA	-0.442431	0.880669	NA
BBOX1-AS1	-0.183974	0.375092	NA	-0.36351	0.12695	0.999993	0.405278	0.127449	NA	-0.251388	0.39111	0.82452	0.301444	0.245952	0.601908
BBS1	0.00774377	0.905309	0.96684	-0.0288376	0.64629	0.999993	-0.0787326	0.250862	0.696502	-0.0374566	0.520938	0.880787	0.0572546	0.441055	0.755011
BBS10	-0.130704	0.0339393	0.333255	0.116996	0.058603	0.999993	-0.0643733	0.463502	0.840044	-0.0129216	0.828915	0.971031	-0.109702	0.182764	0.52869
BBS12	0.013391	0.809921	0.930777	-0.0313153	0.722478	0.999993	-0.0218307	0.838405	0.965358	0.0251217	0.716824	0.945488	-0.0866033	0.274288	0.628294
BBS2	-0.018535	0.744589	0.901167	-0.106748	0.0508079	0.999993	-0.0600668	0.359863	0.782262	0.00633895	0.927129	0.988988	-0.0906907	0.222797	0.576892
BBS4	-0.0252856	0.701501	0.880769	0.187344	0.00563397	0.848149	-0.0894415	0.281648	0.723472	0.0706661	0.363664	0.807705	0.0622775	0.461323	0.770693
BBS5	0.153699	0.17422	NA	-0.116112	0.201931	0.999993	0.107693	0.315146	0.748551	-0.0211946	0.811413	0.966003	-0.0641026	0.608381	0.854451
BBS7	0.000485474	0.995741	0.99832	0.0553182	0.58665	0.999993	-0.134068	0.161272	0.596673	0.102445	0.288213	0.766477	0.147316	0.25799	0.613505
BBS7-DT	0.0792649	0.303585	0.641352	-0.0146491	0.838024	0.999993	-0.0188388	0.860865	0.971961	0.0294621	0.721784	0.946004	0.17578	0.113917	0.42404
BBS9	0.0511293	0.509442	0.777736	0.0154758	0.812553	0.999993	-0.158394	0.0043306	0.155154	-0.0067791	0.912356	0.986007	-0.0515398	0.579669	0.839852
BBX	-0.0424934	0.242438	0.591147	0.0306343	0.491451	0.999993	-0.117174	0.0488713	0.396367	0.0516354	0.321402	0.784203	0.0761951	0.124484	0.443764
BCAM	0.121264	0.125032	0.472224	-0.115273	0.322598	0.999993	-0.0125505	0.909392	0.980166	-0.247274	0.0265568	0.350786	-0.43227	0.0036033	0.0549369
BCAN	0.209901	0.942641	NA	NA	NA	NA	-0.112564	0.969364	NA	0.16851	0.953943	NA	NA	NA	NA
BCAN-AS1	0.245317	0.402604	NA	0.0051712	0.988938	0.999993	0.0950179	0.808935	NA	0.279963	0.48512	0.868704	-0.312159	0.561814	NA
BCAN-AS2	NA	NA	NA	NA	NA	NA	0.341607	0.907234	NA	NA	NA	NA	NA	NA	NA
BCAP29	-0.0269192	0.587745	0.824742	0.00157631	0.971177	0.999993	-0.0230025	0.726266	0.937207	0.0170124	0.735367	0.948509	0.0126636	0.870098	0.958688
BCAP31	-0.0199378	0.625438	0.845737	-0.0521493	0.159422	0.999993	0.0175353	0.740318	0.940374	-0.0763606	0.126481	0.601188	-0.0227623	0.770618	0.923432
BCAR1	-0.101346	0.873875	NA	0.504294	0.35486	0.999993	0.109912	0.868034	NA	1.12027	0.0166109	0.290628	0.0233146	0.973152	NA
BCAR3	0.0393183	0.637027	NA	-0.178592	0.0604457	0.999993	0.0295132	0.811127	0.960268	0.120548	0.292912	0.767421	0.0677629	0.647687	0.870254
BCAR3-AS1	0.0572487	0.844878	NA	-0.036961	0.904862	0.999993	-0.176192	0.632638	NA	-0.00774924	0.979579	0.997438	0.553299	0.0995634	0.394932
BCAR4	-0.661809	0.82066	NA	0.25542	0.930377	0.999993	0.0501009	0.986369	NA	-0.459829	0.874971	NA	NA	NA	NA
BCAS1	-0.01121	0.905126	NA	0.0467026	0.642664	0.999993	0.138804	0.380942	0.797908	0.116882	0.300951	0.772407	0.274249	0.0586307	0.299459
BCAS2	-0.137682	0.0286545	0.321298	0.0436399	0.601558	0.999993	0.0244669	0.815837	0.961036	0.0697607	0.263212	0.743995	-0.0270869	0.808563	0.937977
BCAS2P1	0.698721	0.310899	NA	-0.332813	0.687198	0.999993	0.110876	0.867478	NA	-0.363908	0.617151	NA	0.145786	0.895035	NA
BCAS2P2	-0.128596	0.67455	NA	0.131918	0.533998	0.999993	-0.165199	0.555179	NA	0.00856527	0.972252	0.996157	0.356629	0.379401	0.715031
BCAS2P3	NA	NA	NA	NA	NA	NA	NA	NA	NA	-0.373423	0.898368	NA	NA	NA	NA
BCAS3	0.135274	0.00237412	0.147905	0.1394	0.00941693	0.948558	-0.0427538	0.419926	0.819886	-0.021571	0.657837	0.930908	-0.03474	0.684768	0.887746
BCAS4	-0.0902906	0.100827	0.445723	-0.0947413	0.210464	0.999993	0.0614837	0.524066	0.868437	0.0513493	0.467892	0.859376	0.0565114	0.662316	0.876953
BCAT1	0.0661531	0.446038	0.738004	0.0735544	0.474305	0.999993	0.0398373	0.636637	0.90998	0.105247	0.362426	0.806838	-0.0643608	0.564282	0.831214
BCAT2	-0.0194089	0.792583	NA	-0.106806	0.101783	0.999993	0.117215	0.197081	0.644234	-0.0207804	0.796286	0.96153	-0.00200027	0.980531	0.994599
BCCIP	-0.147722	0.0119278	0.257876	-0.0177812	0.778274	0.999993	0.108877	0.27171	0.715654	0.0561822	0.408917	0.834396	0.069716	0.51263	0.801794
BCDIN3D	-0.120911	0.0895954	0.434334	0.0301573	0.533876	0.999993	0.0598603	0.423279	0.820584	0.0524021	0.28539	0.764071	0.0142134	0.813299	0.939209
BCDIN3D-AS1	0.188347	0.204334	NA	0.0441692	0.793935	0.999993	-0.272255	0.144552	0.576809	-0.18295	0.197493	0.680355	-0.147508	0.535323	0.815203
BCKDHA	-0.247886	0.0143023	0.267974	-0.188823	0.0763476	0.999993	0.307428	0.0147187	0.251513	-0.0998732	0.272217	0.751502	-0.044389	0.774972	0.924702
BCKDHB	-0.0770934	0.272799	0.615055	-0.0334629	0.685175	0.999993	-0.0449778	0.637321	0.90998	0.0750014	0.371281	0.812609	0.118481	0.258329	0.613788
BCKDK	-0.00749808	0.880506	0.95923	-0.0532516	0.343924	0.999993	0.124656	0.0709708	0.458648	-0.0629669	0.294297	0.768539	-0.204457	0.0345447	0.221904
BCL10	0.0104443	0.838828	0.942567	0.000759863	0.987759	0.999993	-0.0352492	0.399527	0.811125	-0.0155419	0.707105	0.942549	-0.0822387	0.106146	0.409373
BCL10-AS1	-0.418421	0.357771	NA	0.132727	0.725134	0.999993	-0.831498	0.112835	NA	0.517921	0.19615	0.679234	-0.511464	0.354592	NA
BCL11A	0.168405	0.0163508	0.274232	0.0285709	0.637519	0.999993	-0.0934971	0.192586	0.638025	-0.177648	0.00852675	0.211616	-0.145205	0.0596158	0.302406
BCL11B	-0.0339661	0.523314	0.784758	-0.0321095	0.618574	0.999993	-0.0710792	0.169827	0.60859	0.0401865	0.514203	0.87978	0.293704	0.00294407	0.0483485
BCL2	-0.00283792	0.94915	0.981543	-0.0234732	0.670765	0.999993	-0.123649	0.0419297	0.376186	-0.107357	0.0598915	0.468485	-0.110109	0.126558	0.446495
BCL2A1	-0.0888658	0.535261	0.792815	0.267313	0.111417	0.999993	0.141282	0.425285	0.821282	-0.0968743	0.41773	0.839433	-0.279487	0.163288	0.50172
BCL2L1	0.292373	0.0380209	0.344626	-0.00779556	0.960517	0.999993	0.0155167	0.915017	0.980823	-0.276623	0.0787083	0.516402	-0.594629	0.00143164	0.03085
BCL2L1-AS1	-0.0349058	0.923132	NA	0.302439	0.19896	0.999993	-0.0251532	0.925695	NA	0.493411	0.0886731	0.537573	0.596718	0.1277	NA
BCL2L10	-0.413987	0.750821	NA	0.0399513	0.981855	0.999993	-0.414691	0.887535	NA	0.116078	0.968281	NA	0.694339	0.760054	NA
BCL2L11	0.0527085	0.343738	0.668587	-0.041811	0.448427	0.999993	0.0326499	0.597221	0.896924	-0.0367526	0.522512	0.8814	0.0637558	0.460852	0.770432
BCL2L12	-0.0894964	0.475915	NA	0.108118	0.294762	0.999993	0.0328039	0.766307	0.948031	0.128715	0.140909	0.619699	-0.114938	0.372883	0.710561
BCL2L12P1	NA	NA	NA	-0.205315	0.944031	0.999993	NA	NA	NA	NA	NA	NA	NA	NA	NA
BCL2L13	0.220121	0.000761256	0.120188	0.0471207	0.637721	0.999993	-0.000418144	0.996369	0.999347	-0.0837249	0.333558	0.792919	-0.28838	0.014329	0.12897
BCL2L14	0.199212	0.0721229	NA	-0.199907	0.143472	0.999993	0.0143958	0.923686	0.982172	0.190811	0.106973	0.57147	0.418908	0.00824029	0.0905373
BCL2L15	0.0372012	0.636308	0.85002	-0.0799762	0.317414	0.999993	-0.089114	0.415976	0.818467	-0.0743914	0.323217	0.785568	0.0630653	0.488532	0.787345
BCL2L2	-0.0838741	0.194683	0.551604	0.039574	0.614873	0.999993	0.120491	0.196964	0.64421	0.0313809	0.644189	0.926302	-0.084066	0.414479	0.73776
BCL2L2-PABPN1	0.364145	0.487953	NA	-0.176333	0.541036	0.999993	0.439523	0.252924	0.698001	0.0808009	0.789585	0.960856	-0.183513	0.66262	0.876957
BCL3	0.148656	0.17574	0.531812	-0.029498	0.733072	0.999993	0.232919	0.00167235	0.102375	-0.138642	0.0669268	0.482773	-0.00821149	0.948153	0.983926
BCL6	0.15816	0.0939757	0.44013	0.0711279	0.437047	0.999993	0.101791	0.285219	0.726503	-0.0527378	0.583185	0.906474	-0.153093	0.202355	0.552957
BCL6B	-0.119584	0.865537	NA	0.362261	0.458215	0.999993	-0.721249	0.284852	NA	-1.15108	0.0333204	0.381004	-0.888854	0.307657	NA
BCL7A	0.0896257	0.375692	NA	-0.0694206	0.38955	0.999993	0.0481407	0.570942	0.887095	-0.0424393	0.519918	0.880547	-0.0709217	0.431797	0.749497
BCL7B	-0.0825091	0.084969	0.430471	-0.087908	0.0695272	0.999993	0.056673	0.38876	0.803681	0.0365787	0.46387	0.856884	0.0498086	0.503869	0.796378
BCL7C	-0.103511	0.109786	0.454562	0.0143889	0.807334	0.999993	0.152991	0.0393733	0.366402	0.0615782	0.23987	0.722047	0.101825	0.189766	0.538209
BCL9	0.0726536	0.688816	NA	-0.377839	0.00136626	0.641787	0.202352	0.152126	0.585655	0.223893	0.0242868	0.343839	0.21983	0.137883	0.461762
BCL9L	-0.0126597	0.908819	0.967713	-0.198858	0.109499	0.999993	0.130953	0.199577	0.646944	-0.0193637	0.852449	0.976227	0.381224	0.00924281	0.0980484
BCL9P1	-0.0196039	0.994647	NA	-0.236298	0.935561	0.999993	0.391384	0.893817	NA	-0.210913	0.94242	NA	-0.386455	0.895491	NA
BCLAF1	-0.0427174	0.260994	0.604685	0.0471048	0.253312	0.999993	-0.187337	0.00275642	0.127434	0.00563685	0.901856	0.985501	-0.042828	0.388449	0.721066
BCLAF1P1	-0.141538	0.961366	NA	0.0399314	0.98909	0.999993	NA	NA	NA	0.0724625	0.980203	NA	-0.14344	0.961147	NA
BCLAF1P2	NA	NA	NA	-0.0245946	0.99329	0.999993	NA	NA	NA	0.133552	0.963542	NA	-0.202612	0.945137	NA
BCLAF3	0.0262734	0.594237	0.82881	0.00881187	0.848241	0.999993	-0.0285345	0.648296	0.913207	-0.0241104	0.618312	0.91844	0.0387838	0.600025	0.850016
BCO1	0.0221488	0.993953	NA	0.245364	0.933038	0.999993	NA	NA	NA	0.0571841	0.984384	NA	NA	NA	NA
BCO2	0.132088	0.0963642	NA	0.0677954	0.417124	0.999993	-0.188201	0.0760474	0.467767	-0.0320823	0.749054	0.950843	0.0753984	0.577234	0.83837
BCOR	-0.00737151	0.915675	0.970331	-0.0970549	0.115774	0.999993	0.0771124	0.33408	0.763528	0.0147522	0.826345	0.970016	0.103953	0.186256	0.533139
BCORL1	0.0971199	0.463969	NA	-0.137653	0.175054	0.999993	0.126357	0.31445	0.748356	-0.177126	0.126806	0.601303	0.0423267	0.731945	0.906204
BCORP1	-0.0252114	0.708992	0.883689	0.0764158	0.330224	0.999993	-0.229204	0.00622489	0.18251	0.135646	0.0568406	0.458049	0.185019	0.105488	0.407974
BCR	0.0689282	0.436036	0.730301	-0.12217	0.0923074	0.999993	-0.0535768	0.578114	0.890948	-0.117257	0.0522366	0.443842	0.0453441	0.602698	0.851585
BCRP2	0.0103505	0.923726	NA	-0.102755	0.220332	0.999993	0.0728382	0.365153	0.786761	-0.117007	0.188228	0.671407	0.115872	0.258874	0.614263
BCRP3	-0.0615842	0.814082	NA	-0.0750639	0.745929	0.999993	0.0245797	0.910151	NA	0.236457	0.18538	0.667384	-0.110238	0.695991	0.892445
BCRP5	0.078494	0.978571	NA	0.743024	0.799128	0.999993	0.0694777	0.978538	NA	0.208334	0.943077	NA	0.518106	0.860251	NA
BCRP8	-0.135445	0.962994	NA	0.453941	0.707403	0.999993	0.00946788	0.996308	NA	0.149337	0.929546	NA	0.362421	0.83081	NA
BCS1L	-0.117999	0.127968	0.476147	-0.0229656	0.840261	0.999993	-0.0419766	0.695429	0.928874	-0.0239485	0.783444	0.958794	0.155334	0.248817	0.604958
BCYRN1	0.0298162	0.743382	NA	0.107391	0.167728	0.999993	0.0679106	0.483077	0.849451	0.0475684	0.562849	0.898123	-0.0459977	0.644079	0.869308
BDH1	0.0849156	0.252475	0.597671	-0.0317942	0.613302	0.999993	-0.00486832	0.955964	0.990822	-0.100135	0.103111	0.564248	0.153372	0.0257476	0.18639
BDH2	-0.131357	0.129918	0.479508	0.154601	0.099754	0.999993	0.171845	0.17828	0.619046	0.0776241	0.372262	0.813422	-0.0301224	0.801319	0.935098
BDKRB1	-0.316068	0.560958	NA	-0.16539	0.666773	0.999993	-0.811141	0.0853945	NA	0.952662	0.0330809	0.380434	0.207971	0.638024	NA
BDKRB2	-0.274149	0.925075	NA	-0.0962518	0.967664	0.999993	0.358915	0.902411	NA	0.343102	0.898076	NA	-0.463303	0.874904	NA
BDNF	0.580287	0.24348	NA	0.0753167	0.850753	0.999993	-0.274439	0.599781	NA	-0.00917074	0.985413	0.998293	0.176274	0.720016	NA
BDNF-AS	-0.00464621	0.975014	NA	0.101877	0.531925	0.999993	0.134019	0.451137	0.833807	-0.15196	0.344838	0.797472	-0.0199428	0.918555	0.977161
BDP1	-0.0382374	0.343342	0.668249	0.0406333	0.447563	0.999993	-0.150668	0.0590032	0.425311	0.062571	0.263555	0.744158	0.136183	0.108934	0.414562
BEAN1	0.361879	0.0901008	NA	-0.00828018	0.979592	0.999993	0.124867	0.707354	NA	-0.0242375	0.940246	0.989751	0.446112	0.298876	NA
BEAN1-AS1	0.257679	0.317443	NA	-0.144585	0.515974	0.999993	-0.29914	0.338454	NA	-0.141489	0.617167	0.918339	0.3361	0.433215	0.750045
BECN1	0.0235848	0.572956	0.815431	0.0304934	0.537332	0.999993	-0.0111397	0.815509	0.961036	-0.00850766	0.819204	0.968009	-0.0652781	0.308012	0.65819
BEGAIN	-0.524971	0.00867072	NA	0.385648	0.157479	0.999993	0.29276	0.236675	0.68512	0.152924	0.419219	0.839572	0.905782	0.000859235	0.0224807
BEND2	0.104506	0.221797	0.576424	-0.0704459	0.556662	0.999993	-0.234845	0.00766359	0.198338	-0.246998	0.00891835	0.217169	-0.111553	0.351314	0.694924
BEND3	0.114316	0.178973	NA	-0.0287063	0.691763	0.999993	-0.0462067	0.628566	0.906422	-0.0304269	0.657045	0.93083	0.0243642	0.824059	0.942191
BEND3P1	0.245533	0.413639	NA	0.404526	0.145906	0.999993	-0.052983	0.871463	NA	-0.257919	0.260302	0.740815	-0.0817527	0.848116	NA
BEND3P2	-0.193026	0.947314	NA	NA	NA	NA	0.133106	0.963811	NA	-0.837876	0.774058	NA	-0.279203	0.924593	NA
BEND3P3	NA	NA	NA	NA	NA	NA	NA	NA	NA	-0.130182	0.964469	NA	NA	NA	NA
BEND4	0.135477	0.200902	NA	0.023929	0.773084	0.999993	0.0590225	0.546389	0.87818	0.149722	0.108693	0.57309	0.218288	0.123585	0.442126
BEND5	-0.00387026	0.978879	NA	0.00439153	0.976801	0.999993	-0.0899953	0.654721	0.915651	-0.039212	0.809242	0.965054	-0.0304331	0.851775	0.952212
BEND6	0.45933	0.00508225	NA	0.0333202	0.793853	0.999993	0.0480644	0.750692	0.943148	0.082386	0.499602	0.873108	-0.198147	0.339651	0.686683
BEND7	0.175939	0.052745	0.375169	-0.0598751	0.614111	0.999993	0.0158671	0.894452	0.977111	-0.107633	0.313995	0.779496	-0.0165387	0.899875	0.970074
BEND7-DT	0.0640811	0.982466	NA	NA	NA	NA	NA	NA	NA	-0.455665	0.876007	NA	NA	NA	NA
BEND7P1	0.152918	0.670138	NA	0.910701	0.0710869	0.999993	-1.42631	0.00882987	NA	-0.527635	0.3042	NA	-0.57065	0.361307	NA
BEST1	0.070195	0.389216	0.701442	0.0664815	0.34474	0.999993	-0.0541437	0.419358	0.81959	-0.0916755	0.139817	0.618914	-0.22569	0.00950126	0.0995166
BEST2	0.365959	0.828474	NA	-0.811731	0.152936	0.999993	-0.558734	0.353777	NA	0.0503979	0.933611	NA	-0.0838363	0.913617	NA
BEST3	0.107067	0.47325	NA	0.110454	0.346323	0.999993	-0.278095	0.0437717	0.383085	0.200175	0.132578	0.609054	-0.187973	0.183452	0.529505
BEST4	-0.177008	0.583468	NA	-0.331825	0.24866	0.999993	-0.301552	0.30803	NA	0.287977	0.252955	0.735422	0.165739	0.661485	NA
BET1	-0.043345	0.500205	0.772331	0.0254666	0.723826	0.999993	-0.047089	0.557927	0.882989	0.00873421	0.880823	0.981944	-0.135139	0.10724	0.411297
BET1L	0.12544	0.0453471	0.361301	-0.0467022	0.264993	0.999993	0.0571748	0.306461	0.743208	-0.0747631	0.0720229	0.496066	0.0206422	0.764926	0.920917
BET1P1	-0.316518	0.440276	NA	-0.195784	0.794321	0.999993	-0.0601961	0.935764	NA	-0.356908	0.604703	0.915296	0.299003	0.647087	NA
BEX1	-0.401914	0.0742192	NA	-0.092699	0.721215	0.999993	0.785844	0.0153646	NA	-0.276448	0.297381	0.77021	0.0503366	0.885974	0.964403
BEX2	-0.186923	0.0894423	NA	0.0485455	0.721682	0.999993	0.0123083	0.929894	0.983403	0.00255833	0.985271	0.998293	0.150314	0.358392	0.70059
BEX3	0.122296	0.253786	0.598704	0.149206	0.227883	0.999993	-0.124894	0.227653	0.677507	-0.171437	0.064191	0.476741	-0.0545428	0.676416	0.884207
BEX4	-0.0799327	0.358247	0.677527	0.00754559	0.893266	0.999993	-0.0207465	0.833332	0.963982	0.0280309	0.686474	0.938373	0.00855635	0.940242	0.981878
BEX5	-0.197073	0.118687	NA	0.033851	0.775126	0.999993	0.00900506	0.965978	0.992092	-0.062764	0.738257	0.948815	0.170232	0.400396	0.728949
BFAR	-0.0282044	0.542931	0.797688	-0.0353941	0.466742	0.999993	0.0499179	0.410521	0.815964	0.045114	0.345323	0.797959	0.0815329	0.160499	0.496753
BFSP1	-0.182783	0.144624	NA	0.0108508	0.945153	0.999993	0.0716038	0.644517	0.912373	0.211132	0.154172	0.634081	-0.00203955	0.99022	0.99754
BFSP2	-0.198349	0.496756	NA	-0.0702806	0.843347	0.999993	1.21816	0.00268689	NA	0.933569	0.000662524	0.0494263	1.43066	5.95584e-05	0.00391667
BFSP2-AS1	0.0186655	0.942	NA	-0.12537	0.654256	0.999993	0.0133158	0.970155	NA	0.057993	0.833333	0.971938	0.391391	0.24435	NA
BGLAP	0.000599738	0.99875	NA	-0.391752	0.245996	0.999993	0.256221	0.400283	NA	-0.492629	0.0773961	0.512177	-0.0479712	0.90371	0.971309
BGLT3	-0.0745896	0.979637	NA	NA	NA	NA	NA	NA	NA	NA	NA	NA	NA	NA	NA
BGN	-0.0298818	0.99184	NA	0.338754	0.907735	0.999993	-0.178137	0.951583	NA	0.241812	0.934037	NA	-0.396896	0.892806	NA
BHLHA15	0.152209	0.630474	NA	-0.824349	0.0217863	0.95705	-0.182443	0.663152	NA	1.06537	0.00101374	0.0638007	0.893071	0.0771111	0.346267
BHLHB9P1	-0.109077	0.806712	NA	0.31891	0.369875	0.999993	1.21492	0.00437865	NA	1.50556	9.56089e-05	0.013134	1.03946	0.00741895	NA
BHLHE22	-0.190602	0.947968	NA	0.162588	0.955564	0.999993	0.136038	0.962922	NA	-0.0808943	0.97789	NA	-0.193594	0.947516	NA
BHLHE22-AS1	NA	NA	NA	NA	NA	NA	NA	NA	NA	0.142395	0.961145	NA	NA	NA	NA
BHLHE40	-0.0389625	0.548534	0.80233	-0.0932082	0.0567874	0.999993	0.0327745	0.583545	0.892739	-0.0142871	0.794209	0.96112	-0.00626942	0.948552	0.983926
BHLHE40-AS1	-0.00360557	0.960648	NA	-0.0435821	0.625726	0.999993	0.0385339	0.752215	0.943551	0.141308	0.170519	0.652821	0.102352	0.456965	0.766503
BHLHE41	-0.640779	0.0412601	NA	-0.399707	0.121161	0.999993	-0.0500159	0.858012	0.970419	0.321779	0.237395	0.719628	0.278215	0.360616	0.702384
BHMT	0.0241677	0.9934	NA	-0.150857	0.958789	0.999993	-0.703908	0.810356	NA	-0.0899984	0.975397	NA	-0.370872	0.899685	NA
BHMT2	0.119254	0.153327	NA	0.0325545	0.700724	0.999993	0.00386415	0.974398	0.994877	0.0396695	0.662473	0.932994	0.107227	0.251282	0.607957
BICC1	-0.224056	0.495169	NA	-0.272389	0.357561	0.999993	-0.0445854	0.888395	NA	-0.696079	0.0206942	0.321535	-0.247609	0.51314	0.801908
BICD1	0.144836	0.0615411	0.391975	0.083189	0.302569	0.999993	0.0156615	0.811538	0.960308	0.13437	0.0884371	0.537395	0.102898	0.19142	0.54034
BICD1-AS1	-0.312737	0.909183	NA	0.53173	0.855432	0.999993	0.175048	0.949157	NA	-0.189662	0.948169	NA	0.490457	0.825785	NA
BICD1P1	0.777185	0.292407	NA	-0.175465	0.872805	0.999993	0.167241	0.923566	NA	0.314038	0.879391	NA	0.530329	0.668188	NA
BICD2	0.0222599	0.588052	0.824841	-0.0424618	0.348322	0.999993	0.0307623	0.508269	0.859353	-0.0760346	0.0808481	0.522014	-0.128236	0.031358	0.209672
BICDL1	0.0967025	0.35639	0.675794	-0.0106521	0.88989	0.999993	0.0779962	0.28556	0.726706	0.31121	2.32191e-07	0.00012647	0.432314	1.26009e-06	0.000201986
BICDL2	0.486303	0.0204869	NA	0.0209684	0.922004	0.999993	0.0929135	0.712622	NA	-0.132981	0.440367	0.847485	-0.296478	0.263584	0.618104
BICDL3P	-0.861221	0.00368225	NA	0.271359	0.600169	0.999993	0.664998	0.0907896	NA	0.605053	0.105317	NA	0.0583774	0.94244	NA
BICRA	0.25015	0.1062	NA	-0.149338	0.211977	0.999993	-0.0671729	0.658079	0.917018	-0.0985557	0.466533	0.858701	0.229661	0.0675348	0.323642
BICRAL	0.0873163	0.0819825	0.429742	-0.10648	0.021499	0.95705	-0.00441772	0.94001	0.986651	-0.0869967	0.101343	0.562299	-0.0341431	0.628835	0.862402
BID	0.0223669	0.70957	0.883689	0.0509507	0.413835	0.999993	0.202324	0.0330955	0.340645	0.0189672	0.752004	0.951546	-0.164024	0.133293	0.455223
BIK	-0.00574426	0.942137	NA	-0.176957	0.208715	0.999993	0.251246	0.137985	0.569807	-0.142	0.329192	0.789356	0.129039	0.487342	0.786954
BIN1	-0.0927546	0.197458	0.554314	-0.0600795	0.268949	0.999993	0.105119	0.0945869	0.503722	0.0929216	0.0955101	0.55066	0.23578	0.00300021	0.0488772
BIN2	-0.0647828	0.116774	0.46181	0.00668032	0.864274	0.999993	0.00350357	0.937951	0.986348	-0.00411596	0.914409	0.986009	-0.0180588	0.771777	0.923728
BIN2P1	-0.0888642	0.975729	NA	-0.138198	0.962305	0.999993	NA	NA	NA	0.249243	0.932036	NA	0.135446	0.963357	NA
BIN3	-0.0152042	0.76544	0.910865	0.0739491	0.100768	0.999993	0.0351336	0.365188	0.786761	0.0365156	0.372236	0.813422	-0.00173971	0.978559	0.993813
BIRC2	0.0634436	0.299833	0.638016	0.0874084	0.384126	0.999993	0.0957288	0.27327	0.717418	-0.096522	0.189527	0.672204	-0.319184	0.00182558	0.0361521
BIRC3	-0.06609	0.26503	0.608177	0.0666631	0.268774	0.999993	-0.0228699	0.796584	0.957762	0.0759709	0.214575	0.696746	0.0974461	0.234693	0.589851
BIRC5	0.0981073	0.116912	0.46181	-0.04736	0.581656	0.999993	0.0134921	0.879993	0.97607	0.178606	0.0143696	0.272857	0.351754	4.624e-05	0.00324276
BIRC6	-0.0114447	0.706527	0.882993	0.0149437	0.725205	0.999993	-0.0452821	0.422384	0.820584	0.0355678	0.312303	0.779118	-0.0188444	0.725549	0.90454
BIRC7	-0.258724	0.760908	NA	0.224659	0.938704	0.999993	-0.45661	0.876152	NA	0.474794	0.870734	NA	0.135104	0.963387	NA
BISPR	0.10032	0.138461	0.489314	0.0292779	0.669243	0.999993	0.0610146	0.387983	0.803068	0.10356	0.255381	0.737243	0.180427	0.0318578	0.21191
BIVM	0.0258584	0.773728	0.915169	-0.0103293	0.918248	0.999993	-0.00694751	0.955596	0.990822	0.229328	0.0158876	0.286135	0.284294	0.0169551	0.143102
BIVM-ERCC5	0.381505	0.7793	NA	0.243169	0.933456	0.999993	-1.65094	0.571586	NA	-0.29447	0.91948	NA	0.705273	0.753777	0.915521
BLACAT1	-0.753673	0.0874669	NA	0.177614	0.591451	0.999993	-0.098024	0.789026	NA	0.392183	0.193113	0.675081	0.480839	0.296012	NA
BLACE	-0.38526	0.834373	NA	-0.157471	0.95697	0.999993	1.20897	0.580209	NA	-0.111001	0.968458	NA	0.198942	0.946057	NA
BLCAP	0.0812034	0.168146	0.522689	-0.0602471	0.127188	0.999993	0.0910337	0.0510663	0.401798	-0.0215788	0.58066	0.905368	-0.0418889	0.535503	0.815203
BLID	NA	NA	NA	NA	NA	NA	NA	NA	NA	-0.47174	0.871772	NA	NA	NA	NA
BLK	0.0042136	0.96555	0.986378	-0.0766443	0.285964	0.999993	0.0166517	0.850397	0.968429	0.0413843	0.667591	0.934156	-0.0411515	0.512776	0.801794
BLM	0.0341377	0.463076	0.748781	-0.0262125	0.642799	0.999993	0.0366086	0.548449	0.879672	0.107668	0.024237	0.343839	0.164987	0.0261214	0.188034
BLMH	0.0459877	0.353736	0.674803	0.0620721	0.268854	0.999993	0.0257877	0.599457	0.897428	0.106195	0.0288496	0.362558	0.158839	0.0138457	0.125846
[truncated: 26,492 more rows]
